# Supplementary material for: Immunometabolism signature derived from on-treatment tumor specimens predicts immune checkpoint blockade response in metastatic melanoma
Source: Discov Oncol. 2025 Jul 1;16:1230. doi: 10.1007/s12672-025-02428-z (PMC12214063; doi:10.1007/s12672-025-02428-z)
Supplement: Supplementary file 1 — Additional file1 [file 12672_2025_2428_MOESM1_ESM.xlsx]

## Sheet: Supplementary Table 1
Supplementary Table 1.Immune and Metabolic Gene Signatures
term	gene
Fructose and mannose metabolism	MPI
Fructose and mannose metabolism	PMM2
Fructose and mannose metabolism	PMM1
Fructose and mannose metabolism	GMPPB
Fructose and mannose metabolism	GMPPA
Fructose and mannose metabolism	GMDS
Fructose and mannose metabolism	TSTA3
Fructose and mannose metabolism	FPGT
Fructose and mannose metabolism	FUK
Fructose and mannose metabolism	ENOSF1
Fructose and mannose metabolism	HK3
Fructose and mannose metabolism	HK1
Fructose and mannose metabolism	HK2
Fructose and mannose metabolism	HKDC1
Fructose and mannose metabolism	PFKM
Fructose and mannose metabolism	PFKP
Fructose and mannose metabolism	PFKL
Fructose and mannose metabolism	FBP1
Fructose and mannose metabolism	FBP2
Fructose and mannose metabolism	PFKFB1
Fructose and mannose metabolism	PFKFB2
Fructose and mannose metabolism	PFKFB3
Fructose and mannose metabolism	PFKFB4
Fructose and mannose metabolism	TIGAR
Fructose and mannose metabolism	KHK
Fructose and mannose metabolism	SORD
Fructose and mannose metabolism	AKR1B1
Fructose and mannose metabolism	AKR1B10
Fructose and mannose metabolism	ALDOC
Fructose and mannose metabolism	ALDOA
Fructose and mannose metabolism	ALDOB
Fructose and mannose metabolism	TPI1
Fructose and mannose metabolism	TKFC
Galactose metabolism	GALM
Galactose metabolism	GALK1
Galactose metabolism	GALT
Galactose metabolism	GALE
Galactose metabolism	UGP2
Galactose metabolism	PGM1
Galactose metabolism	PGM2
Galactose metabolism	HK3
Galactose metabolism	HK1
Galactose metabolism	HK2
Galactose metabolism	HKDC1
Galactose metabolism	GCK
Galactose metabolism	G6PC
Galactose metabolism	G6PC2
Galactose metabolism	G6PC3
Galactose metabolism	GLB1
Galactose metabolism	LCT
Galactose metabolism	LALBA
Galactose metabolism	B4GALT1
Galactose metabolism	B4GALT2
Galactose metabolism	GLA
Galactose metabolism	AKR1B1
Galactose metabolism	AKR1B10
Galactose metabolism	PFKM
Galactose metabolism	PFKP
Galactose metabolism	PFKL
Galactose metabolism	MGAM
Galactose metabolism	MGAM2
Galactose metabolism	GAA
Galactose metabolism	GANC
Galactose metabolism	SI
Ascorbate and aldarate metabolism	UGDH
Ascorbate and aldarate metabolism	UGT2A1
Ascorbate and aldarate metabolism	UGT2A3
Ascorbate and aldarate metabolism	UGT2B17
Ascorbate and aldarate metabolism	UGT2B11
Ascorbate and aldarate metabolism	UGT2B28
Ascorbate and aldarate metabolism	UGT1A6
Ascorbate and aldarate metabolism	UGT1A4
Ascorbate and aldarate metabolism	UGT1A1
Ascorbate and aldarate metabolism	UGT1A3
Ascorbate and aldarate metabolism	UGT2B10
Ascorbate and aldarate metabolism	UGT1A9
Ascorbate and aldarate metabolism	UGT2B7
Ascorbate and aldarate metabolism	UGT1A10
Ascorbate and aldarate metabolism	UGT1A8
Ascorbate and aldarate metabolism	UGT1A5
Ascorbate and aldarate metabolism	UGT2B15
Ascorbate and aldarate metabolism	UGT1A7
Ascorbate and aldarate metabolism	UGT2B4
Ascorbate and aldarate metabolism	UGT2A2
Ascorbate and aldarate metabolism	MIOX
Ascorbate and aldarate metabolism	RGN
Ascorbate and aldarate metabolism	ALDH2
Ascorbate and aldarate metabolism	ALDH3A2
Ascorbate and aldarate metabolism	ALDH1B1
Ascorbate and aldarate metabolism	ALDH7A1
Ascorbate and aldarate metabolism	ALDH9A1
Starch and sucrose metabolism	MGAM
Starch and sucrose metabolism	MGAM2
Starch and sucrose metabolism	GAA
Starch and sucrose metabolism	GANC
Starch and sucrose metabolism	SI
Starch and sucrose metabolism	UGP2
Starch and sucrose metabolism	ENPP1
Starch and sucrose metabolism	ENPP3
Starch and sucrose metabolism	GBA3
Starch and sucrose metabolism	GYS2
Starch and sucrose metabolism	GYS1
Starch and sucrose metabolism	GYG1
Starch and sucrose metabolism	GYG2
Starch and sucrose metabolism	GBE1
Starch and sucrose metabolism	PYGL
Starch and sucrose metabolism	PYGM
Starch and sucrose metabolism	PYGB
Starch and sucrose metabolism	AGL
Starch and sucrose metabolism	AMY1C
Starch and sucrose metabolism	AMY2A
Starch and sucrose metabolism	AMY1A
Starch and sucrose metabolism	AMY2B
Starch and sucrose metabolism	AMY1B
Starch and sucrose metabolism	TREH
Starch and sucrose metabolism	PGM1
Starch and sucrose metabolism	PGM2
Starch and sucrose metabolism	HK3
Starch and sucrose metabolism	HK1
Starch and sucrose metabolism	HK2
Starch and sucrose metabolism	HKDC1
Starch and sucrose metabolism	GCK
Starch and sucrose metabolism	G6PC
Starch and sucrose metabolism	G6PC2
Starch and sucrose metabolism	G6PC3
Starch and sucrose metabolism	PGM2L1
Starch and sucrose metabolism	GPI
Amino sugar and nucleotide sugar metabolism	CHIA
Amino sugar and nucleotide sugar metabolism	CHIT1
Amino sugar and nucleotide sugar metabolism	HEXA
Amino sugar and nucleotide sugar metabolism	HEXB
Amino sugar and nucleotide sugar metabolism	NAGK
Amino sugar and nucleotide sugar metabolism	PGM3
Amino sugar and nucleotide sugar metabolism	UAP1
Amino sugar and nucleotide sugar metabolism	UAP1L1
Amino sugar and nucleotide sugar metabolism	GNE
Amino sugar and nucleotide sugar metabolism	RENBP
Amino sugar and nucleotide sugar metabolism	NANS
Amino sugar and nucleotide sugar metabolism	NANP
Amino sugar and nucleotide sugar metabolism	NPL
Amino sugar and nucleotide sugar metabolism	CMAS
Amino sugar and nucleotide sugar metabolism	CYB5R1
Amino sugar and nucleotide sugar metabolism	CYB5R3
Amino sugar and nucleotide sugar metabolism	CYB5R2
Amino sugar and nucleotide sugar metabolism	CYB5RL
Amino sugar and nucleotide sugar metabolism	CYB5R4
Amino sugar and nucleotide sugar metabolism	HK3
Amino sugar and nucleotide sugar metabolism	HK1
Amino sugar and nucleotide sugar metabolism	HK2
Amino sugar and nucleotide sugar metabolism	HKDC1
Amino sugar and nucleotide sugar metabolism	AMDHD2
Amino sugar and nucleotide sugar metabolism	GNPNAT1
Amino sugar and nucleotide sugar metabolism	GNPDA1
Amino sugar and nucleotide sugar metabolism	GNPDA2
Amino sugar and nucleotide sugar metabolism	GFPT2
Amino sugar and nucleotide sugar metabolism	GFPT1
Amino sugar and nucleotide sugar metabolism	UXS1
Amino sugar and nucleotide sugar metabolism	GCK
Amino sugar and nucleotide sugar metabolism	GPI
Amino sugar and nucleotide sugar metabolism	PGM1
Amino sugar and nucleotide sugar metabolism	PGM2
Amino sugar and nucleotide sugar metabolism	UGP2
Amino sugar and nucleotide sugar metabolism	UGDH
Amino sugar and nucleotide sugar metabolism	GALK1
Amino sugar and nucleotide sugar metabolism	GALT
Amino sugar and nucleotide sugar metabolism	GALE
Amino sugar and nucleotide sugar metabolism	PMM2
Amino sugar and nucleotide sugar metabolism	PMM1
Amino sugar and nucleotide sugar metabolism	GMPPB
Amino sugar and nucleotide sugar metabolism	GMPPA
Amino sugar and nucleotide sugar metabolism	GMDS
Amino sugar and nucleotide sugar metabolism	MPI
Amino sugar and nucleotide sugar metabolism	FUK
Amino sugar and nucleotide sugar metabolism	FPGT
Amino sugar and nucleotide sugar metabolism	TSTA3
Pyruvate metabolism	ACSS1
Pyruvate metabolism	ACSS2
Pyruvate metabolism	PDHA2
Pyruvate metabolism	PDHA1
Pyruvate metabolism	PDHB
Pyruvate metabolism	DLAT
Pyruvate metabolism	DLD
Pyruvate metabolism	PKM
Pyruvate metabolism	PKLR
Pyruvate metabolism	ACACA
Pyruvate metabolism	ACACB
Pyruvate metabolism	ACYP2
Pyruvate metabolism	ACYP1
Pyruvate metabolism	ALDH2
Pyruvate metabolism	ALDH3A2
Pyruvate metabolism	ALDH1B1
Pyruvate metabolism	ALDH7A1
Pyruvate metabolism	ALDH9A1
Pyruvate metabolism	ACOT12
Pyruvate metabolism	LDHAL6A
Pyruvate metabolism	LDHAL6B
Pyruvate metabolism	LDHA
Pyruvate metabolism	LDHB
Pyruvate metabolism	LDHC
Pyruvate metabolism	LDHD
Pyruvate metabolism	GLO1
Pyruvate metabolism	HAGH
Pyruvate metabolism	GRHPR
Pyruvate metabolism	ME2
Pyruvate metabolism	ME3
Pyruvate metabolism	ME1
Pyruvate metabolism	PC
Pyruvate metabolism	MDH1
Pyruvate metabolism	MDH2
Pyruvate metabolism	FH
Pyruvate metabolism	PCK1
Pyruvate metabolism	PCK2
Pyruvate metabolism	ACAT2
Pyruvate metabolism	ACAT1
Glyoxylate and dicarboxylate metabolism	MDH1
Glyoxylate and dicarboxylate metabolism	MDH2
Glyoxylate and dicarboxylate metabolism	CS
Glyoxylate and dicarboxylate metabolism	ACO2
Glyoxylate and dicarboxylate metabolism	ACO1
Glyoxylate and dicarboxylate metabolism	ACAT2
Glyoxylate and dicarboxylate metabolism	ACAT1
Glyoxylate and dicarboxylate metabolism	MCEE
Glyoxylate and dicarboxylate metabolism	PCCA
Glyoxylate and dicarboxylate metabolism	PCCB
Glyoxylate and dicarboxylate metabolism	MUT
Glyoxylate and dicarboxylate metabolism	HAO2
Glyoxylate and dicarboxylate metabolism	HAO1
Glyoxylate and dicarboxylate metabolism	CAT
Glyoxylate and dicarboxylate metabolism	GRHPR
Glyoxylate and dicarboxylate metabolism	PGP
Glyoxylate and dicarboxylate metabolism	AGXT
Glyoxylate and dicarboxylate metabolism	GLUL
Glyoxylate and dicarboxylate metabolism	SHMT2
Glyoxylate and dicarboxylate metabolism	SHMT1
Glyoxylate and dicarboxylate metabolism	GLDC
Glyoxylate and dicarboxylate metabolism	AMT
Glyoxylate and dicarboxylate metabolism	DLD
Glyoxylate and dicarboxylate metabolism	GCSH
Glyoxylate and dicarboxylate metabolism	HYI
Glyoxylate and dicarboxylate metabolism	GLYCTK
Glyoxylate and dicarboxylate metabolism	HOGA1
Glyoxylate and dicarboxylate metabolism	AFMID
Propanoate metabolism	ACSS1
Propanoate metabolism	ACSS2
Propanoate metabolism	ACSS3
Propanoate metabolism	BCKDHA
Propanoate metabolism	BCKDHB
Propanoate metabolism	DBT
Propanoate metabolism	DLD
Propanoate metabolism	ACADM
Propanoate metabolism	HADHA
Propanoate metabolism	EHHADH
Propanoate metabolism	ECHS1
Propanoate metabolism	HIBCH
Propanoate metabolism	ACACA
Propanoate metabolism	ACACB
Propanoate metabolism	MLYCD
Propanoate metabolism	ABAT
Propanoate metabolism	PCCA
Propanoate metabolism	PCCB
Propanoate metabolism	ECHDC1
Propanoate metabolism	MCEE
Propanoate metabolism	MUT
Propanoate metabolism	SUCLG1
Propanoate metabolism	SUCLG2
Propanoate metabolism	SUCLA2
Propanoate metabolism	ALDH6A1
Propanoate metabolism	LDHAL6A
Propanoate metabolism	LDHAL6B
Propanoate metabolism	LDHA
Propanoate metabolism	LDHB
Propanoate metabolism	LDHC
Propanoate metabolism	ACAT2
Propanoate metabolism	ACAT1
Butanoate metabolism	ACAT2
Butanoate metabolism	ACAT1
Butanoate metabolism	HADH
Butanoate metabolism	HADHA
Butanoate metabolism	EHHADH
Butanoate metabolism	ECHS1
Butanoate metabolism	ACADS
Butanoate metabolism	ACSM1
Butanoate metabolism	ACSM2A
Butanoate metabolism	ACSM4
Butanoate metabolism	ACSM5
Butanoate metabolism	ACSM3
Butanoate metabolism	ACSM2B
Butanoate metabolism	ACSM6
Butanoate metabolism	L2HGDH
Butanoate metabolism	GAD1
Butanoate metabolism	GAD2
Butanoate metabolism	ABAT
Butanoate metabolism	ALDH5A1
Butanoate metabolism	HMGCS1
Butanoate metabolism	HMGCS2
Butanoate metabolism	HMGCL
Butanoate metabolism	HMGCLL1
Butanoate metabolism	OXCT1
Butanoate metabolism	OXCT2
Butanoate metabolism	AACS
Butanoate metabolism	BDH1
Butanoate metabolism	BDH2
Inositol phosphate metabolism	PIK3C3
Inositol phosphate metabolism	MTM1
Inositol phosphate metabolism	MTMR1
Inositol phosphate metabolism	MTMR2
Inositol phosphate metabolism	MTMR3
Inositol phosphate metabolism	MTMR4
Inositol phosphate metabolism	MTMR8
Inositol phosphate metabolism	MTMR6
Inositol phosphate metabolism	MTMR7
Inositol phosphate metabolism	MTMR14
Inositol phosphate metabolism	PI4KA
Inositol phosphate metabolism	PI4KB
Inositol phosphate metabolism	PI4K2A
Inositol phosphate metabolism	PI4K2B
Inositol phosphate metabolism	SACM1L
Inositol phosphate metabolism	INPP5F
Inositol phosphate metabolism	PIP5K1C
Inositol phosphate metabolism	PIP5K1A
Inositol phosphate metabolism	PIP5K1B
Inositol phosphate metabolism	PIP5KL1
Inositol phosphate metabolism	OCRL
Inositol phosphate metabolism	INPP5B
Inositol phosphate metabolism	INPP5E
Inositol phosphate metabolism	SYNJ1
Inositol phosphate metabolism	SYNJ2
Inositol phosphate metabolism	PIK3CA
Inositol phosphate metabolism	PIK3CD
Inositol phosphate metabolism	PIK3CB
Inositol phosphate metabolism	PIK3CG
Inositol phosphate metabolism	PTEN
Inositol phosphate metabolism	INPP5D
Inositol phosphate metabolism	INPPL1
Inositol phosphate metabolism	PIK3C2G
Inositol phosphate metabolism	PIK3C2A
Inositol phosphate metabolism	PIK3C2B
Inositol phosphate metabolism	INPP4A
Inositol phosphate metabolism	INPP4B
Inositol phosphate metabolism	PIKFYVE
Inositol phosphate metabolism	PIP4K2C
Inositol phosphate metabolism	PIP4K2A
Inositol phosphate metabolism	PIP4K2B
Inositol phosphate metabolism	PLCB1
Inositol phosphate metabolism	PLCB2
Inositol phosphate metabolism	PLCB3
Inositol phosphate metabolism	PLCB4
Inositol phosphate metabolism	PLCD1
Inositol phosphate metabolism	PLCD3
Inositol phosphate metabolism	PLCD4
Inositol phosphate metabolism	PLCE1
Inositol phosphate metabolism	PLCG1
Inositol phosphate metabolism	PLCG2
Inositol phosphate metabolism	PLCZ1
Inositol phosphate metabolism	PLCH1
Inositol phosphate metabolism	PLCH2
Inositol phosphate metabolism	IMPA2
Inositol phosphate metabolism	IMPA1
Inositol phosphate metabolism	IMPAD1
Inositol phosphate metabolism	CDIPT
Inositol phosphate metabolism	ISYNA1
Inositol phosphate metabolism	INPP1
Inositol phosphate metabolism	INPP5K
Inositol phosphate metabolism	INPP5J
Inositol phosphate metabolism	INPP5A
Inositol phosphate metabolism	MINPP1
Inositol phosphate metabolism	ITPKB
Inositol phosphate metabolism	ITPKA
Inositol phosphate metabolism	ITPKC
Inositol phosphate metabolism	ITPK1
Inositol phosphate metabolism	IPMK
Inositol phosphate metabolism	IPPK
Inositol phosphate metabolism	MIOX
Inositol phosphate metabolism	ALDH6A1
Inositol phosphate metabolism	TPI1
Nitrogen metabolism	GLUD2
Nitrogen metabolism	GLUD1
Nitrogen metabolism	GLUL
Nitrogen metabolism	CPS1
Nitrogen metabolism	CA13
Nitrogen metabolism	CA1
Nitrogen metabolism	CA6
Nitrogen metabolism	CA7
Nitrogen metabolism	CA12
Nitrogen metabolism	CA5B
Nitrogen metabolism	CA14
Nitrogen metabolism	CA9
Nitrogen metabolism	CA3
Nitrogen metabolism	CA5A
Nitrogen metabolism	CA8
Nitrogen metabolism	CA2
Nitrogen metabolism	CA4
Sulfur metabolism	PAPSS2
Sulfur metabolism	PAPSS1
Sulfur metabolism	BPNT1
Sulfur metabolism	IMPAD1
Sulfur metabolism	SUOX
Sulfur metabolism	SQOR
Sulfur metabolism	ETHE1
Sulfur metabolism	MPST
Sulfur metabolism	TST
Glycerolipid metabolism	GLYCTK
Glycerolipid metabolism	ALDH2
Glycerolipid metabolism	ALDH3A2
Glycerolipid metabolism	ALDH1B1
Glycerolipid metabolism	ALDH7A1
Glycerolipid metabolism	ALDH9A1
Glycerolipid metabolism	AKR1B1
Glycerolipid metabolism	AKR1B10
Glycerolipid metabolism	AKR1A1
Glycerolipid metabolism	TKFC
Glycerolipid metabolism	GK2
Glycerolipid metabolism	GK
Glycerolipid metabolism	GPAM
Glycerolipid metabolism	GPAT2
Glycerolipid metabolism	GPAT4
Glycerolipid metabolism	GPAT3
Glycerolipid metabolism	AGPAT1
Glycerolipid metabolism	AGPAT2
Glycerolipid metabolism	AGPAT5
Glycerolipid metabolism	LCLAT1
Glycerolipid metabolism	MBOAT1
Glycerolipid metabolism	MBOAT2
Glycerolipid metabolism	AGPAT3
Glycerolipid metabolism	AGPAT4
Glycerolipid metabolism	PLPP1
Glycerolipid metabolism	PLPP3
Glycerolipid metabolism	PLPP2
Glycerolipid metabolism	LPIN1
Glycerolipid metabolism	LPIN3
Glycerolipid metabolism	LPIN2
Glycerolipid metabolism	PLPP5
Glycerolipid metabolism	PLPP4
Glycerolipid metabolism	DGKZ
Glycerolipid metabolism	DGKD
Glycerolipid metabolism	DGKI
Glycerolipid metabolism	DGKA
Glycerolipid metabolism	DGKE
Glycerolipid metabolism	DGKB
Glycerolipid metabolism	DGKH
Glycerolipid metabolism	DGKG
Glycerolipid metabolism	DGKQ
Glycerolipid metabolism	DGKK
Glycerolipid metabolism	DGAT1
Glycerolipid metabolism	DGAT2
Glycerolipid metabolism	MOGAT3
Glycerolipid metabolism	CEL
Glycerolipid metabolism	PNPLA2
Glycerolipid metabolism	PNPLA3
Glycerolipid metabolism	PNLIP
Glycerolipid metabolism	PNLIPRP1
Glycerolipid metabolism	PNLIPRP2
Glycerolipid metabolism	PNLIPRP3
Glycerolipid metabolism	LIPC
Glycerolipid metabolism	LIPF
Glycerolipid metabolism	LIPG
Glycerolipid metabolism	LPL
Glycerolipid metabolism	AGK
Glycerolipid metabolism	MGLL
Glycerolipid metabolism	MOGAT1
Glycerolipid metabolism	MOGAT2
Glycerolipid metabolism	GLA
Glycerophospholipid metabolism	GPD1L
Glycerophospholipid metabolism	GPD1
Glycerophospholipid metabolism	GPD2
Glycerophospholipid metabolism	GPAM
Glycerophospholipid metabolism	GPAT2
Glycerophospholipid metabolism	GPAT4
Glycerophospholipid metabolism	GPAT3
Glycerophospholipid metabolism	AGPAT1
Glycerophospholipid metabolism	AGPAT2
Glycerophospholipid metabolism	AGPAT5
Glycerophospholipid metabolism	LCLAT1
Glycerophospholipid metabolism	MBOAT1
Glycerophospholipid metabolism	MBOAT2
Glycerophospholipid metabolism	AGPAT3
Glycerophospholipid metabolism	AGPAT4
Glycerophospholipid metabolism	GNPAT
Glycerophospholipid metabolism	ADPRM
Glycerophospholipid metabolism	PLPP1
Glycerophospholipid metabolism	PLPP3
Glycerophospholipid metabolism	PLPP2
Glycerophospholipid metabolism	LPIN1
Glycerophospholipid metabolism	LPIN3
Glycerophospholipid metabolism	LPIN2
Glycerophospholipid metabolism	PLPP5
Glycerophospholipid metabolism	PLPP4
Glycerophospholipid metabolism	DGKZ
Glycerophospholipid metabolism	DGKD
Glycerophospholipid metabolism	DGKI
Glycerophospholipid metabolism	DGKA
Glycerophospholipid metabolism	DGKE
Glycerophospholipid metabolism	DGKB
Glycerophospholipid metabolism	DGKH
Glycerophospholipid metabolism	DGKG
Glycerophospholipid metabolism	DGKQ
Glycerophospholipid metabolism	DGKK
Glycerophospholipid metabolism	CHPT1
Glycerophospholipid metabolism	CEPT1
Glycerophospholipid metabolism	PLD1
Glycerophospholipid metabolism	PLD2
Glycerophospholipid metabolism	PLD3
Glycerophospholipid metabolism	PLD4
Glycerophospholipid metabolism	LCAT
Glycerophospholipid metabolism	PLA2G10
Glycerophospholipid metabolism	PLA2G2D
Glycerophospholipid metabolism	PLA2G2E
Glycerophospholipid metabolism	PLA2G3
Glycerophospholipid metabolism	PLA2G2F
Glycerophospholipid metabolism	PLA2G12A
Glycerophospholipid metabolism	PLA2G12B
Glycerophospholipid metabolism	PLA2G1B
Glycerophospholipid metabolism	PLA2G5
Glycerophospholipid metabolism	PLA2G2A
Glycerophospholipid metabolism	PLA2G2C
Glycerophospholipid metabolism	PLA2G4E
Glycerophospholipid metabolism	PLA2G4A
Glycerophospholipid metabolism	JMJD7-PLA2G4B
Glycerophospholipid metabolism	PLA2G4B
Glycerophospholipid metabolism	PLA2G4C
Glycerophospholipid metabolism	PLA2G4D
Glycerophospholipid metabolism	PLA2G4F
Glycerophospholipid metabolism	PLA2G6
Glycerophospholipid metabolism	PLB1
Glycerophospholipid metabolism	PLA2G16
Glycerophospholipid metabolism	LPCAT2
Glycerophospholipid metabolism	LPCAT1
Glycerophospholipid metabolism	LPCAT4
Glycerophospholipid metabolism	LPCAT3
Glycerophospholipid metabolism	LYPLA1
Glycerophospholipid metabolism	PLA2G15
Glycerophospholipid metabolism	LYPLA2
Glycerophospholipid metabolism	PNPLA6
Glycerophospholipid metabolism	PNPLA7
Glycerophospholipid metabolism	GPCPD1
Glycerophospholipid metabolism	CHAT
Glycerophospholipid metabolism	ACHE
Glycerophospholipid metabolism	CHKA
Glycerophospholipid metabolism	CHKB
Glycerophospholipid metabolism	PHOSPHO1
Glycerophospholipid metabolism	PCYT1B
Glycerophospholipid metabolism	PCYT1A
Glycerophospholipid metabolism	SELENOI
Glycerophospholipid metabolism	ETNK1
Glycerophospholipid metabolism	ETNK2
Glycerophospholipid metabolism	PCYT2
Glycerophospholipid metabolism	ETNPPL
Glycerophospholipid metabolism	PEMT
Glycerophospholipid metabolism	CDS1
Glycerophospholipid metabolism	CDS2
Glycerophospholipid metabolism	PTDSS1
Glycerophospholipid metabolism	PTDSS2
Glycerophospholipid metabolism	PISD
Glycerophospholipid metabolism	PGS1
Glycerophospholipid metabolism	CRLS1
Glycerophospholipid metabolism	TAZ
Glycerophospholipid metabolism	LPGAT1
Glycerophospholipid metabolism	CDIPT
Glycerophospholipid metabolism	MBOAT7
Ether lipid metabolism	AGPS
Ether lipid metabolism	PLPP1
Ether lipid metabolism	PLPP3
Ether lipid metabolism	PLPP2
Ether lipid metabolism	SELENOI
Ether lipid metabolism	CHPT1
Ether lipid metabolism	CEPT1
Ether lipid metabolism	PLA2G10
Ether lipid metabolism	PLA2G2D
Ether lipid metabolism	PLA2G2E
Ether lipid metabolism	PLA2G3
Ether lipid metabolism	PLA2G2F
Ether lipid metabolism	PLA2G12A
Ether lipid metabolism	PLA2G12B
Ether lipid metabolism	PLA2G1B
Ether lipid metabolism	PLA2G5
Ether lipid metabolism	PLA2G2A
Ether lipid metabolism	PLA2G2C
Ether lipid metabolism	PLA2G4E
Ether lipid metabolism	PLA2G4A
Ether lipid metabolism	JMJD7-PLA2G4B
Ether lipid metabolism	PLA2G4B
Ether lipid metabolism	PLA2G4C
Ether lipid metabolism	PLA2G4D
Ether lipid metabolism	PLA2G4F
Ether lipid metabolism	PLA2G6
Ether lipid metabolism	PLB1
Ether lipid metabolism	PLA2G16
Ether lipid metabolism	LPCAT4
Ether lipid metabolism	ENPP6
Ether lipid metabolism	ENPP2
Ether lipid metabolism	GDPD3
Ether lipid metabolism	GDPD1
Ether lipid metabolism	TMEM86B
Ether lipid metabolism	PLD1
Ether lipid metabolism	PLD2
Ether lipid metabolism	PLD3
Ether lipid metabolism	PLD4
Ether lipid metabolism	UGT8
Ether lipid metabolism	GAL3ST1
Ether lipid metabolism	LPCAT2
Ether lipid metabolism	LPCAT1
Ether lipid metabolism	PAFAH1B1
Ether lipid metabolism	PAFAH1B2
Ether lipid metabolism	PAFAH1B3
Ether lipid metabolism	PLA2G7
Ether lipid metabolism	PAFAH2
Sphingolipid metabolism	SPTLC1
Sphingolipid metabolism	SPTLC2
Sphingolipid metabolism	SPTLC3
Sphingolipid metabolism	KDSR
Sphingolipid metabolism	CERS2
Sphingolipid metabolism	CERS3
Sphingolipid metabolism	CERS6
Sphingolipid metabolism	CERS1
Sphingolipid metabolism	CERS4
Sphingolipid metabolism	CERS5
Sphingolipid metabolism	ASAH1
Sphingolipid metabolism	ASAH2
Sphingolipid metabolism	ACER2
Sphingolipid metabolism	ACER1
Sphingolipid metabolism	ACER3
Sphingolipid metabolism	DEGS1
Sphingolipid metabolism	DEGS2
Sphingolipid metabolism	SGMS1
Sphingolipid metabolism	SGMS2
Sphingolipid metabolism	SMPD1
Sphingolipid metabolism	SMPD2
Sphingolipid metabolism	SMPD3
Sphingolipid metabolism	SMPD4
Sphingolipid metabolism	ENPP7
Sphingolipid metabolism	CERK
Sphingolipid metabolism	PLPP1
Sphingolipid metabolism	PLPP3
Sphingolipid metabolism	PLPP2
Sphingolipid metabolism	SGPP1
Sphingolipid metabolism	SGPP2
Sphingolipid metabolism	SPHK1
Sphingolipid metabolism	SPHK2
Sphingolipid metabolism	SGPL1
Sphingolipid metabolism	UGCG
Sphingolipid metabolism	GBA
Sphingolipid metabolism	GBA2
Sphingolipid metabolism	B4GALT6
Sphingolipid metabolism	GLB1
Sphingolipid metabolism	UGT8
Sphingolipid metabolism	GALC
Sphingolipid metabolism	GAL3ST1
Sphingolipid metabolism	ARSA
Sphingolipid metabolism	NEU1
Sphingolipid metabolism	NEU3
Sphingolipid metabolism	NEU4
Sphingolipid metabolism	NEU2
Sphingolipid metabolism	GLA
Arachidonic acid metabolism	PLA2G10
Arachidonic acid metabolism	PLA2G2D
Arachidonic acid metabolism	PLA2G2E
Arachidonic acid metabolism	PLA2G3
Arachidonic acid metabolism	PLA2G2F
Arachidonic acid metabolism	PLA2G12A
Arachidonic acid metabolism	PLA2G12B
Arachidonic acid metabolism	PLA2G1B
Arachidonic acid metabolism	PLA2G5
Arachidonic acid metabolism	PLA2G2A
Arachidonic acid metabolism	PLA2G2C
Arachidonic acid metabolism	PLA2G4E
Arachidonic acid metabolism	PLA2G4A
Arachidonic acid metabolism	JMJD7-PLA2G4B
Arachidonic acid metabolism	PLA2G4B
Arachidonic acid metabolism	PLA2G4C
Arachidonic acid metabolism	PLA2G4D
Arachidonic acid metabolism	PLA2G4F
Arachidonic acid metabolism	PLA2G6
Arachidonic acid metabolism	PLB1
Arachidonic acid metabolism	PLA2G16
Arachidonic acid metabolism	PTGS1
Arachidonic acid metabolism	PTGS2
Arachidonic acid metabolism	PTGES
Arachidonic acid metabolism	PTGES2
Arachidonic acid metabolism	PTGES3
Arachidonic acid metabolism	CBR1
Arachidonic acid metabolism	CBR3
Arachidonic acid metabolism	FAM213B
Arachidonic acid metabolism	TBXAS1
Arachidonic acid metabolism	PTGDS
Arachidonic acid metabolism	HPGDS
Arachidonic acid metabolism	AKR1C3
Arachidonic acid metabolism	PTGIS
Arachidonic acid metabolism	ALOX5
Arachidonic acid metabolism	LTA4H
Arachidonic acid metabolism	CYP4F2
Arachidonic acid metabolism	CYP4F3
Arachidonic acid metabolism	LTC4S
Arachidonic acid metabolism	GGT1
Arachidonic acid metabolism	GGT5
Arachidonic acid metabolism	GPX6
Arachidonic acid metabolism	GPX7
Arachidonic acid metabolism	GPX2
Arachidonic acid metabolism	GPX3
Arachidonic acid metabolism	GPX1
Arachidonic acid metabolism	GPX5
Arachidonic acid metabolism	GPX8
Arachidonic acid metabolism	CYP2E1
Arachidonic acid metabolism	CYP2J2
Arachidonic acid metabolism	CYP2U1
Arachidonic acid metabolism	CYP4A11
Arachidonic acid metabolism	CYP2C19
Arachidonic acid metabolism	CYP4F8
Arachidonic acid metabolism	ALOX12
Arachidonic acid metabolism	ALOX12B
Arachidonic acid metabolism	ALOX15B
Arachidonic acid metabolism	CYP2B6
Arachidonic acid metabolism	CYP2C8
Arachidonic acid metabolism	CYP2C9
Arachidonic acid metabolism	EPHX2
Arachidonic acid metabolism	ALOX15
Linoleic acid metabolism	PLA2G10
Linoleic acid metabolism	PLA2G2D
Linoleic acid metabolism	PLA2G2E
Linoleic acid metabolism	PLA2G3
Linoleic acid metabolism	PLA2G2F
Linoleic acid metabolism	PLA2G12A
Linoleic acid metabolism	PLA2G12B
Linoleic acid metabolism	PLA2G1B
Linoleic acid metabolism	PLA2G5
Linoleic acid metabolism	PLA2G2A
Linoleic acid metabolism	PLA2G2C
Linoleic acid metabolism	PLA2G4E
Linoleic acid metabolism	PLA2G4A
Linoleic acid metabolism	JMJD7-PLA2G4B
Linoleic acid metabolism	PLA2G4B
Linoleic acid metabolism	PLA2G4C
Linoleic acid metabolism	PLA2G4D
Linoleic acid metabolism	PLA2G4F
Linoleic acid metabolism	PLA2G6
Linoleic acid metabolism	PLB1
Linoleic acid metabolism	PLA2G16
Linoleic acid metabolism	ALOX15
Linoleic acid metabolism	CYP1A2
Linoleic acid metabolism	CYP2C8
Linoleic acid metabolism	CYP2C9
Linoleic acid metabolism	CYP2C19
Linoleic acid metabolism	CYP2J2
Linoleic acid metabolism	CYP2E1
Linoleic acid metabolism	CYP3A4
alpha-Linolenic acid metabolism	PLA2G10
alpha-Linolenic acid metabolism	PLA2G2D
alpha-Linolenic acid metabolism	PLA2G2E
alpha-Linolenic acid metabolism	PLA2G3
alpha-Linolenic acid metabolism	PLA2G2F
alpha-Linolenic acid metabolism	PLA2G12A
alpha-Linolenic acid metabolism	PLA2G12B
alpha-Linolenic acid metabolism	PLA2G1B
alpha-Linolenic acid metabolism	PLA2G5
alpha-Linolenic acid metabolism	PLA2G2A
alpha-Linolenic acid metabolism	PLA2G2C
alpha-Linolenic acid metabolism	PLA2G4E
alpha-Linolenic acid metabolism	PLA2G4A
alpha-Linolenic acid metabolism	JMJD7-PLA2G4B
alpha-Linolenic acid metabolism	PLA2G4B
alpha-Linolenic acid metabolism	PLA2G4C
alpha-Linolenic acid metabolism	PLA2G4D
alpha-Linolenic acid metabolism	PLA2G4F
alpha-Linolenic acid metabolism	PLA2G6
alpha-Linolenic acid metabolism	PLB1
alpha-Linolenic acid metabolism	PLA2G16
alpha-Linolenic acid metabolism	FADS2
alpha-Linolenic acid metabolism	ACOX3
alpha-Linolenic acid metabolism	ACOX1
alpha-Linolenic acid metabolism	ACAA1
Purine metabolism	NUDT9
Purine metabolism	ADPRM
Purine metabolism	NUDT5
Purine metabolism	PGM1
Purine metabolism	PGM2
Purine metabolism	PRPS1L1
Purine metabolism	PRPS2
Purine metabolism	PRPS1
Purine metabolism	PPAT
Purine metabolism	GART
Purine metabolism	PFAS
Purine metabolism	PAICS
Purine metabolism	ADSL
Purine metabolism	ATIC
Purine metabolism	APRT
Purine metabolism	NT5C2
Purine metabolism	NT5C1A
Purine metabolism	NT5C1B
Purine metabolism	NT5C
Purine metabolism	NT5M
Purine metabolism	NT5C3A
Purine metabolism	NT5C3B
Purine metabolism	NT5C1B-RDH14
Purine metabolism	NT5E
Purine metabolism	PNP
Purine metabolism	HPRT1
Purine metabolism	IMPDH1
Purine metabolism	IMPDH2
Purine metabolism	NME6
Purine metabolism	NME7
Purine metabolism	NME2
Purine metabolism	NME4
Purine metabolism	NME1
Purine metabolism	NME3
Purine metabolism	NME1-NME2
Purine metabolism	AK9
Purine metabolism	ENTPD3
Purine metabolism	ENTPD8
Purine metabolism	ENTPD1
Purine metabolism	CANT1
Purine metabolism	ENTPD4
Purine metabolism	ENTPD5
Purine metabolism	ENTPD6
Purine metabolism	NUDT16
Purine metabolism	ITPA
Purine metabolism	XDH
Purine metabolism	NUDT2
Purine metabolism	GMPS
Purine metabolism	GMPR
Purine metabolism	GMPR2
Purine metabolism	GDA
Purine metabolism	GUK1
Purine metabolism	PKM
Purine metabolism	PKLR
Purine metabolism	RRM1
Purine metabolism	RRM2B
Purine metabolism	RRM2
Purine metabolism	DGUOK
Purine metabolism	POLR1A
Purine metabolism	POLR1B
Purine metabolism	ZNRD1
Purine metabolism	TWISTNB
Purine metabolism	POLR1E
Purine metabolism	POLR2A
Purine metabolism	POLR2B
Purine metabolism	POLR2C
Purine metabolism	POLR2D
Purine metabolism	POLR2E
Purine metabolism	POLR2F
Purine metabolism	POLR2G
Purine metabolism	POLR2H
Purine metabolism	POLR2I
Purine metabolism	POLR2L
Purine metabolism	POLR2J
Purine metabolism	POLR2J3
Purine metabolism	POLR2J2
Purine metabolism	POLR2K
Purine metabolism	POLR3A
Purine metabolism	POLR3B
Purine metabolism	POLR3C
Purine metabolism	POLR3D
Purine metabolism	POLR3E
Purine metabolism	POLR1C
Purine metabolism	POLR3K
Purine metabolism	POLR1D
Purine metabolism	POLR3H
Purine metabolism	POLR3GL
Purine metabolism	POLR3G
Purine metabolism	POLR3F
Purine metabolism	POLA1
Purine metabolism	POLA2
Purine metabolism	PRIM1
Purine metabolism	PRIM2
Purine metabolism	POLD1
Purine metabolism	POLD2
Purine metabolism	POLD3
Purine metabolism	POLD4
Purine metabolism	POLE
Purine metabolism	POLE2
Purine metabolism	POLE3
Purine metabolism	POLE4
Purine metabolism	HDDC3
Purine metabolism	PRUNE1
Purine metabolism	ADCY1
Purine metabolism	ADCY2
Purine metabolism	ADCY3
Purine metabolism	ADCY4
Purine metabolism	ADCY5
Purine metabolism	ADCY6
Purine metabolism	ADCY7
Purine metabolism	ADCY8
Purine metabolism	ADCY9
Purine metabolism	ADCY10
Purine metabolism	GUCY1A2
Purine metabolism	GUCY1A1
Purine metabolism	GUCY1B1
Purine metabolism	GUCY2C
Purine metabolism	GUCY2D
Purine metabolism	GUCY2F
Purine metabolism	NPR1
Purine metabolism	NPR2
Purine metabolism	PDE1A
Purine metabolism	PDE1B
Purine metabolism	PDE1C
Purine metabolism	PDE2A
Purine metabolism	PDE3A
Purine metabolism	PDE3B
Purine metabolism	PDE5A
Purine metabolism	PDE6A
Purine metabolism	PDE6B
Purine metabolism	PDE6C
Purine metabolism	PDE6D
Purine metabolism	PDE6G
Purine metabolism	PDE6H
Purine metabolism	PDE9A
Purine metabolism	PDE10A
Purine metabolism	PDE11A
Purine metabolism	ADSSL1
Purine metabolism	ADSS
Purine metabolism	AMPD2
Purine metabolism	AMPD3
Purine metabolism	AMPD1
Purine metabolism	ADK
Purine metabolism	DCK
Purine metabolism	ADA
Purine metabolism	ADA2
Purine metabolism	AK7
Purine metabolism	AK4
Purine metabolism	AK5
Purine metabolism	AK2
Purine metabolism	AK1
Purine metabolism	adenylate kinase isoenzyme 1-like [KO:K00939] [EC:2.7.4.3]
Purine metabolism	AK8
Purine metabolism	AK6
Purine metabolism	AK3
Purine metabolism	ENTPD2
Purine metabolism	NTPCR
Purine metabolism	PNPT1
Purine metabolism	PDE4A
Purine metabolism	PDE4B
Purine metabolism	PDE4C
Purine metabolism	PDE4D
Purine metabolism	PDE7A
Purine metabolism	PDE7B
Purine metabolism	PDE8B
Purine metabolism	PDE8A
Purine metabolism	FHIT
Purine metabolism	ENPP4
Purine metabolism	PAPSS2
Purine metabolism	PAPSS1
Purine metabolism	ENPP1
Purine metabolism	ENPP3
Purine metabolism	URAD
Purine metabolism	ALLC
Pyrimidine metabolism	CAD
Pyrimidine metabolism	DHODH
Pyrimidine metabolism	UMPS
Pyrimidine metabolism	CMPK1
Pyrimidine metabolism	CMPK2
Pyrimidine metabolism	NME6
Pyrimidine metabolism	NME7
Pyrimidine metabolism	NME2
Pyrimidine metabolism	NME4
Pyrimidine metabolism	NME1
Pyrimidine metabolism	NME3
Pyrimidine metabolism	NME1-NME2
Pyrimidine metabolism	AK9
Pyrimidine metabolism	PNPT1
Pyrimidine metabolism	ENTPD3
Pyrimidine metabolism	ENTPD8
Pyrimidine metabolism	ENTPD1
Pyrimidine metabolism	CANT1
Pyrimidine metabolism	ENTPD4
Pyrimidine metabolism	ENTPD5
Pyrimidine metabolism	ENTPD6
Pyrimidine metabolism	CTPS1
Pyrimidine metabolism	CTPS2
Pyrimidine metabolism	POLR1A
Pyrimidine metabolism	POLR1B
Pyrimidine metabolism	ZNRD1
Pyrimidine metabolism	TWISTNB
Pyrimidine metabolism	POLR1E
Pyrimidine metabolism	POLR2A
Pyrimidine metabolism	POLR2B
Pyrimidine metabolism	POLR2C
Pyrimidine metabolism	POLR2D
Pyrimidine metabolism	POLR2E
Pyrimidine metabolism	POLR2F
Pyrimidine metabolism	POLR2G
Pyrimidine metabolism	POLR2H
Pyrimidine metabolism	POLR2I
Pyrimidine metabolism	POLR2L
Pyrimidine metabolism	POLR2J
Pyrimidine metabolism	POLR2J3
Pyrimidine metabolism	POLR2J2
Pyrimidine metabolism	POLR2K
Pyrimidine metabolism	POLR3A
Pyrimidine metabolism	POLR3B
Pyrimidine metabolism	POLR3C
Pyrimidine metabolism	POLR3D
Pyrimidine metabolism	POLR3E
Pyrimidine metabolism	POLR1C
Pyrimidine metabolism	POLR3K
Pyrimidine metabolism	POLR1D
Pyrimidine metabolism	POLR3H
Pyrimidine metabolism	POLR3GL
Pyrimidine metabolism	POLR3G
Pyrimidine metabolism	POLR3F
Pyrimidine metabolism	POLA1
Pyrimidine metabolism	POLA2
Pyrimidine metabolism	PRIM1
Pyrimidine metabolism	PRIM2
Pyrimidine metabolism	POLD1
Pyrimidine metabolism	POLD2
Pyrimidine metabolism	POLD3
Pyrimidine metabolism	POLD4
Pyrimidine metabolism	POLE
Pyrimidine metabolism	POLE2
Pyrimidine metabolism	POLE3
Pyrimidine metabolism	POLE4
Pyrimidine metabolism	UCK1
Pyrimidine metabolism	UCK2
Pyrimidine metabolism	UCKL1
Pyrimidine metabolism	NT5C2
Pyrimidine metabolism	NT5C1A
Pyrimidine metabolism	NT5C1B
Pyrimidine metabolism	NT5C
Pyrimidine metabolism	NT5M
Pyrimidine metabolism	NT5C3A
Pyrimidine metabolism	NT5C3B
Pyrimidine metabolism	NT5C1B-RDH14
Pyrimidine metabolism	NT5E
Pyrimidine metabolism	UPP2
Pyrimidine metabolism	UPP1
Pyrimidine metabolism	UPRT
Pyrimidine metabolism	DPYD
Pyrimidine metabolism	DPYS
Pyrimidine metabolism	UPB1
Pyrimidine metabolism	ENPP1
Pyrimidine metabolism	ENPP3
Pyrimidine metabolism	RRM1
Pyrimidine metabolism	RRM2B
Pyrimidine metabolism	RRM2
Pyrimidine metabolism	DCTPP1
Pyrimidine metabolism	DUT
Pyrimidine metabolism	TYMS
Pyrimidine metabolism	CDA
Pyrimidine metabolism	TYMP
Pyrimidine metabolism	PNP
Pyrimidine metabolism	DCK
Pyrimidine metabolism	DCTD
Pyrimidine metabolism	TK2
Pyrimidine metabolism	TK1
Pyrimidine metabolism	DTYMK
Pyrimidine metabolism	NUDT2
Alanine, aspartate and glutamate metabolism	GOT1
Alanine, aspartate and glutamate metabolism	GOT2
Alanine, aspartate and glutamate metabolism	IL4I1
Alanine, aspartate and glutamate metabolism	DDO
Alanine, aspartate and glutamate metabolism	ASNS
Alanine, aspartate and glutamate metabolism	NIT2
Alanine, aspartate and glutamate metabolism	GPT2
Alanine, aspartate and glutamate metabolism	GPT
Alanine, aspartate and glutamate metabolism	AGXT
Alanine, aspartate and glutamate metabolism	AGXT2
Alanine, aspartate and glutamate metabolism	ASS1
Alanine, aspartate and glutamate metabolism	ASL
Alanine, aspartate and glutamate metabolism	ADSSL1
Alanine, aspartate and glutamate metabolism	ADSS
Alanine, aspartate and glutamate metabolism	ADSL
Alanine, aspartate and glutamate metabolism	NAT8L
Alanine, aspartate and glutamate metabolism	RIMKLB
Alanine, aspartate and glutamate metabolism	RIMKLA
Alanine, aspartate and glutamate metabolism	FOLH1
Alanine, aspartate and glutamate metabolism	ASPA
Alanine, aspartate and glutamate metabolism	GAD1
Alanine, aspartate and glutamate metabolism	GAD2
Alanine, aspartate and glutamate metabolism	ABAT
Alanine, aspartate and glutamate metabolism	ALDH5A1
Alanine, aspartate and glutamate metabolism	GLUD2
Alanine, aspartate and glutamate metabolism	GLUD1
Alanine, aspartate and glutamate metabolism	ALDH4A1
Alanine, aspartate and glutamate metabolism	GLUL
Alanine, aspartate and glutamate metabolism	CAD
Alanine, aspartate and glutamate metabolism	GLS2
Alanine, aspartate and glutamate metabolism	GLS
Alanine, aspartate and glutamate metabolism	CPS1
Alanine, aspartate and glutamate metabolism	GFPT2
Alanine, aspartate and glutamate metabolism	GFPT1
Alanine, aspartate and glutamate metabolism	PPAT
Glycine, serine and threonine metabolism	SHMT2
Glycine, serine and threonine metabolism	SHMT1
Glycine, serine and threonine metabolism	AGXT
Glycine, serine and threonine metabolism	GRHPR
Glycine, serine and threonine metabolism	GLYCTK
Glycine, serine and threonine metabolism	PGAM1
Glycine, serine and threonine metabolism	PGAM2
Glycine, serine and threonine metabolism	PGAM4
Glycine, serine and threonine metabolism	BPGM
Glycine, serine and threonine metabolism	PHGDH
Glycine, serine and threonine metabolism	PSAT1
Glycine, serine and threonine metabolism	PSPH
Glycine, serine and threonine metabolism	GCAT
Glycine, serine and threonine metabolism	ALAS1
Glycine, serine and threonine metabolism	ALAS2
Glycine, serine and threonine metabolism	MAOB
Glycine, serine and threonine metabolism	MAOA
Glycine, serine and threonine metabolism	AOC3
Glycine, serine and threonine metabolism	AOC2
Glycine, serine and threonine metabolism	GLDC
Glycine, serine and threonine metabolism	AMT
Glycine, serine and threonine metabolism	DLD
Glycine, serine and threonine metabolism	GCSH
Glycine, serine and threonine metabolism	DAO
Glycine, serine and threonine metabolism	AGXT2
Glycine, serine and threonine metabolism	GATM
Glycine, serine and threonine metabolism	GAMT
Glycine, serine and threonine metabolism	CHDH
Glycine, serine and threonine metabolism	ALDH7A1
Glycine, serine and threonine metabolism	BHMT
Glycine, serine and threonine metabolism	DMGDH
Glycine, serine and threonine metabolism	PIPOX
Glycine, serine and threonine metabolism	SARDH
Glycine, serine and threonine metabolism	GNMT
Glycine, serine and threonine metabolism	CBS
Glycine, serine and threonine metabolism	CBSL
Glycine, serine and threonine metabolism	CTH
Glycine, serine and threonine metabolism	SDS
Glycine, serine and threonine metabolism	SDSL
Glycine, serine and threonine metabolism	SRR
Cysteine and methionine metabolism	CTH
Cysteine and methionine metabolism	CBS
Cysteine and methionine metabolism	CBSL
Cysteine and methionine metabolism	BHMT
Cysteine and methionine metabolism	BHMT2
Cysteine and methionine metabolism	MTR
Cysteine and methionine metabolism	MAT2B
Cysteine and methionine metabolism	MAT1A
Cysteine and methionine metabolism	MAT2A
Cysteine and methionine metabolism	AMD1
Cysteine and methionine metabolism	SRM
Cysteine and methionine metabolism	SMS
Cysteine and methionine metabolism	MTAP
Cysteine and methionine metabolism	MRI1
Cysteine and methionine metabolism	APIP
Cysteine and methionine metabolism	ENOPH1
Cysteine and methionine metabolism	ADI1
Cysteine and methionine metabolism	TAT
Cysteine and methionine metabolism	IL4I1
Cysteine and methionine metabolism	DNMT1
Cysteine and methionine metabolism	DNMT3A
Cysteine and methionine metabolism	DNMT3B
Cysteine and methionine metabolism	AHCYL2
Cysteine and methionine metabolism	AHCYL1
Cysteine and methionine metabolism	AHCY
Cysteine and methionine metabolism	BCAT2
Cysteine and methionine metabolism	BCAT1
Cysteine and methionine metabolism	AGXT2
Cysteine and methionine metabolism	GCLC
Cysteine and methionine metabolism	GCLM
Cysteine and methionine metabolism	GSS
Cysteine and methionine metabolism	CDO1
Cysteine and methionine metabolism	GOT1
Cysteine and methionine metabolism	GOT2
Cysteine and methionine metabolism	MPST
Cysteine and methionine metabolism	TST
Cysteine and methionine metabolism	LDHAL6A
Cysteine and methionine metabolism	LDHAL6B
Cysteine and methionine metabolism	LDHA
Cysteine and methionine metabolism	LDHB
Cysteine and methionine metabolism	LDHC
Cysteine and methionine metabolism	MDH1
Cysteine and methionine metabolism	MDH2
Cysteine and methionine metabolism	SDS
Cysteine and methionine metabolism	SDSL
Arginine and proline metabolism	GATM
Arginine and proline metabolism	GAMT
Arginine and proline metabolism	CKM
Arginine and proline metabolism	CKMT1A
Arginine and proline metabolism	CKMT2
Arginine and proline metabolism	CKB
Arginine and proline metabolism	CKMT1B
Arginine and proline metabolism	AZIN2
Arginine and proline metabolism	AGMAT
Arginine and proline metabolism	ODC1
Arginine and proline metabolism	SRM
Arginine and proline metabolism	SMS
Arginine and proline metabolism	AMD1
Arginine and proline metabolism	AOC1
Arginine and proline metabolism	SMOX
Arginine and proline metabolism	ALDH2
Arginine and proline metabolism	ALDH3A2
Arginine and proline metabolism	ALDH1B1
Arginine and proline metabolism	ALDH7A1
Arginine and proline metabolism	ALDH9A1
Arginine and proline metabolism	CNDP1
Arginine and proline metabolism	CNDP2
Arginine and proline metabolism	CARNS1
Arginine and proline metabolism	SAT2
Arginine and proline metabolism	SAT1
Arginine and proline metabolism	MAOB
Arginine and proline metabolism	MAOA
Arginine and proline metabolism	NOS1
Arginine and proline metabolism	NOS2
Arginine and proline metabolism	NOS3
Arginine and proline metabolism	ARG2
Arginine and proline metabolism	ARG1
Arginine and proline metabolism	OAT
Arginine and proline metabolism	PYCR3
Arginine and proline metabolism	PYCR2
Arginine and proline metabolism	PYCR1
Arginine and proline metabolism	PRODH
Arginine and proline metabolism	proline dehydrogenase 1, mitochondrial [KO:K00318] [EC:1.5.-.-]
Arginine and proline metabolism	ALDH4A1
Arginine and proline metabolism	ALDH18A1
Arginine and proline metabolism	LAP3
Arginine and proline metabolism	P4HA2
Arginine and proline metabolism	P4HA3
Arginine and proline metabolism	P4HA1
Arginine and proline metabolism	PRODH2
Arginine and proline metabolism	GOT1
Arginine and proline metabolism	GOT2
Arginine and proline metabolism	HOGA1
Arginine and proline metabolism	DAO
Arginine and proline metabolism	L3HYPDH
Histidine metabolism	HAL
Histidine metabolism	UROC1
Histidine metabolism	AMDHD1
Histidine metabolism	FTCD
Histidine metabolism	HDC
Histidine metabolism	AOC1
Histidine metabolism	ALDH2
Histidine metabolism	ALDH3A2
Histidine metabolism	ALDH1B1
Histidine metabolism	ALDH7A1
Histidine metabolism	ALDH9A1
Histidine metabolism	ASPA
Histidine metabolism	HNMT
Histidine metabolism	MAOB
Histidine metabolism	MAOA
Histidine metabolism	ALDH3B1
Histidine metabolism	ALDH3B2
Histidine metabolism	ALDH1A3
Histidine metabolism	ALDH3A1
Histidine metabolism	CARNS1
Histidine metabolism	CARNMT1
Histidine metabolism	CNDP2
Histidine metabolism	CNDP1
Tyrosine metabolism	GOT1
Tyrosine metabolism	GOT2
Tyrosine metabolism	TAT
Tyrosine metabolism	IL4I1
Tyrosine metabolism	HPD
Tyrosine metabolism	HGD
Tyrosine metabolism	GSTZ1
Tyrosine metabolism	FAH
Tyrosine metabolism	TYR
Tyrosine metabolism	TH
Tyrosine metabolism	DCT
Tyrosine metabolism	TYRP1
Tyrosine metabolism	DDC
Tyrosine metabolism	DBH
Tyrosine metabolism	PNMT
Tyrosine metabolism	COMT
Tyrosine metabolism	LRTOMT
Tyrosine metabolism	MAOB
Tyrosine metabolism	MAOA
Tyrosine metabolism	AOC3
Tyrosine metabolism	AOC2
Tyrosine metabolism	ALDH3B1
Tyrosine metabolism	ALDH3B2
Tyrosine metabolism	ALDH1A3
Tyrosine metabolism	ALDH3A1
Tyrosine metabolism	ADH1A
Tyrosine metabolism	ADH1B
Tyrosine metabolism	ADH1C
Tyrosine metabolism	ADH7
Tyrosine metabolism	ADH4
Tyrosine metabolism	ADH5
Tyrosine metabolism	ADH6
Tyrosine metabolism	TPO
Tyrosine metabolism	AOX1
Tyrosine metabolism	FAHD1
Tyrosine metabolism	MIF
Phenylalanine metabolism	PAH
Phenylalanine metabolism	DDC
Phenylalanine metabolism	AOC3
Phenylalanine metabolism	AOC2
Phenylalanine metabolism	MAOB
Phenylalanine metabolism	MAOA
Phenylalanine metabolism	ALDH3B1
Phenylalanine metabolism	ALDH3B2
Phenylalanine metabolism	ALDH1A3
Phenylalanine metabolism	ALDH3A1
Phenylalanine metabolism	GOT1
Phenylalanine metabolism	GOT2
Phenylalanine metabolism	TAT
Phenylalanine metabolism	IL4I1
Phenylalanine metabolism	HPD
Phenylalanine metabolism	MIF
Phenylalanine metabolism	GLYAT
Tryptophan metabolism	TDO2
Tryptophan metabolism	IDO1
Tryptophan metabolism	IDO2
Tryptophan metabolism	AFMID
Tryptophan metabolism	KMO
Tryptophan metabolism	KYNU
Tryptophan metabolism	HAAO
Tryptophan metabolism	ACMSD
Tryptophan metabolism	OGDHL
Tryptophan metabolism	OGDH
Tryptophan metabolism	GCDH
Tryptophan metabolism	HADHA
Tryptophan metabolism	EHHADH
Tryptophan metabolism	ECHS1
Tryptophan metabolism	HADH
Tryptophan metabolism	ACAT2
Tryptophan metabolism	ACAT1
Tryptophan metabolism	KYAT3
Tryptophan metabolism	KYAT1
Tryptophan metabolism	AADAT
Tryptophan metabolism	TPH2
Tryptophan metabolism	TPH1
Tryptophan metabolism	DDC
Tryptophan metabolism	MAOB
Tryptophan metabolism	MAOA
Tryptophan metabolism	ALDH2
Tryptophan metabolism	ALDH3A2
Tryptophan metabolism	ALDH1B1
Tryptophan metabolism	ALDH7A1
Tryptophan metabolism	ALDH9A1
Tryptophan metabolism	AOX1
Tryptophan metabolism	ASMT
Tryptophan metabolism	AANAT
Tryptophan metabolism	CYP1A1
Tryptophan metabolism	CYP1A2
Tryptophan metabolism	CYP1B1
Tryptophan metabolism	INMT
Tryptophan metabolism	IL4I1
Tryptophan metabolism	AOC1
Tryptophan metabolism	CAT
beta-Alanine metabolism	GADL1
beta-Alanine metabolism	GAD1
beta-Alanine metabolism	GAD2
beta-Alanine metabolism	CNDP1
beta-Alanine metabolism	CARNS1
beta-Alanine metabolism	CNDP2
beta-Alanine metabolism	ABAT
beta-Alanine metabolism	SRM
beta-Alanine metabolism	SMS
beta-Alanine metabolism	SMOX
beta-Alanine metabolism	AOC3
beta-Alanine metabolism	AOC2
beta-Alanine metabolism	ALDH2
beta-Alanine metabolism	ALDH3A2
beta-Alanine metabolism	ALDH1B1
beta-Alanine metabolism	ALDH7A1
beta-Alanine metabolism	ALDH9A1
beta-Alanine metabolism	ALDH3B1
beta-Alanine metabolism	ALDH3B2
beta-Alanine metabolism	ALDH1A3
beta-Alanine metabolism	ALDH3A1
beta-Alanine metabolism	DPYD
beta-Alanine metabolism	DPYS
beta-Alanine metabolism	UPB1
beta-Alanine metabolism	HIBCH
beta-Alanine metabolism	HADHA
beta-Alanine metabolism	EHHADH
beta-Alanine metabolism	ECHS1
beta-Alanine metabolism	ACADM
beta-Alanine metabolism	MLYCD
beta-Alanine metabolism	ALDH6A1
Taurine and hypotaurine metabolism	CDO1
Taurine and hypotaurine metabolism	GAD1
Taurine and hypotaurine metabolism	GAD2
Taurine and hypotaurine metabolism	CSAD
Taurine and hypotaurine metabolism	GADL1
Taurine and hypotaurine metabolism	ADO
Taurine and hypotaurine metabolism	GGT7
Taurine and hypotaurine metabolism	GGT6
Taurine and hypotaurine metabolism	GGT1
Taurine and hypotaurine metabolism	GGT5
Taurine and hypotaurine metabolism	BAAT
Phosphonate and phosphinate metabolism	PCYT2
Phosphonate and phosphinate metabolism	SELENOI
Phosphonate and phosphinate metabolism	CEPT1
Phosphonate and phosphinate metabolism	PCYT1B
Phosphonate and phosphinate metabolism	PCYT1A
Phosphonate and phosphinate metabolism	CHPT1
Selenocompound metabolism	MTR
Selenocompound metabolism	CTH
Selenocompound metabolism	SCLY
Selenocompound metabolism	KYAT3
Selenocompound metabolism	KYAT1
Selenocompound metabolism	TXNRD1
Selenocompound metabolism	TXNRD3
Selenocompound metabolism	TXNRD2
Selenocompound metabolism	INMT
Selenocompound metabolism	PAPSS2
Selenocompound metabolism	PAPSS1
Selenocompound metabolism	SEPHS2
Selenocompound metabolism	SEPHS1
Selenocompound metabolism	PSTK
Selenocompound metabolism	SEPSECS
Selenocompound metabolism	MARS
Selenocompound metabolism	MARS2
D-Glutamine and D-glutamate metabolism	DGLUCY
D-Glutamine and D-glutamate metabolism	GLS2
D-Glutamine and D-glutamate metabolism	GLS
D-Glutamine and D-glutamate metabolism	GLUD2
D-Glutamine and D-glutamate metabolism	GLUD1
D-Arginine and D-ornithine metabolism	DAO
Glutathione metabolism	GGT7
Glutathione metabolism	GGT6
Glutathione metabolism	GGT1
Glutathione metabolism	GGT5
Glutathione metabolism	GGCT
Glutathione metabolism	CHAC1
Glutathione metabolism	CHAC2
Glutathione metabolism	OPLAH
Glutathione metabolism	GCLC
Glutathione metabolism	GCLM
Glutathione metabolism	GSS
Glutathione metabolism	LAP3
Glutathione metabolism	ANPEP
Glutathione metabolism	GSTA5
Glutathione metabolism	GSTA2
Glutathione metabolism	GSTA4
Glutathione metabolism	GSTO2
Glutathione metabolism	GSTM4
Glutathione metabolism	GSTT2
Glutathione metabolism	GSTT1
Glutathione metabolism	GSTM3
Glutathione metabolism	MGST1
Glutathione metabolism	MGST3
Glutathione metabolism	GSTP1
Glutathione metabolism	GSTM1
Glutathione metabolism	GSTM5
Glutathione metabolism	MGST2
Glutathione metabolism	GSTA1
Glutathione metabolism	GSTM2
Glutathione metabolism	GSTA3
Glutathione metabolism	GSTO1
Glutathione metabolism	GSTT2B
Glutathione metabolism	GSTK1
Glutathione metabolism	HPGDS
Glutathione metabolism	NAT8
Glutathione metabolism	NAT8B
Glutathione metabolism	GSR
Glutathione metabolism	IDH1
Glutathione metabolism	IDH2
Glutathione metabolism	PGD
Glutathione metabolism	G6PD
Glutathione metabolism	TXNDC12
Glutathione metabolism	GPX6
Glutathione metabolism	GPX7
Glutathione metabolism	GPX2
Glutathione metabolism	GPX3
Glutathione metabolism	GPX1
Glutathione metabolism	GPX5
Glutathione metabolism	GPX8
Glutathione metabolism	GPX4
Glutathione metabolism	ODC1
Glutathione metabolism	SRM
Glutathione metabolism	SMS
Glutathione metabolism	RRM1
Glutathione metabolism	RRM2B
Glutathione metabolism	RRM2
Thiamine metabolism	NFS1
Thiamine metabolism	NTPCR
Thiamine metabolism	ALPL
Thiamine metabolism	ALPI
Thiamine metabolism	ALPP
Thiamine metabolism	ALPG
Thiamine metabolism	ACP1
Thiamine metabolism	TPK1
Thiamine metabolism	AK7
Thiamine metabolism	AK4
Thiamine metabolism	AK5
Thiamine metabolism	AK2
Thiamine metabolism	AK1
Thiamine metabolism	adenylate kinase isoenzyme 1-like [KO:K00939] [EC:2.7.4.3]
Thiamine metabolism	AK8
Thiamine metabolism	THTPA
Riboflavin metabolism	RFK
Riboflavin metabolism	ACP5
Riboflavin metabolism	ACP1
Riboflavin metabolism	ACP2
Riboflavin metabolism	FLAD1
Riboflavin metabolism	ENPP1
Riboflavin metabolism	ENPP3
Riboflavin metabolism	BLVRB
Vitamin B6 metabolism	PNPO
Vitamin B6 metabolism	PDXK
Vitamin B6 metabolism	PDXP
Vitamin B6 metabolism	PHOSPHO2
Vitamin B6 metabolism	AOX1
Vitamin B6 metabolism	PSAT1
Nicotinate and nicotinamide metabolism	ASPDH
Nicotinate and nicotinamide metabolism	QPRT
Nicotinate and nicotinamide metabolism	NAPRT
Nicotinate and nicotinamide metabolism	PNP
Nicotinate and nicotinamide metabolism	NMRK1
Nicotinate and nicotinamide metabolism	NMRK2
Nicotinate and nicotinamide metabolism	NT5C2
Nicotinate and nicotinamide metabolism	NT5C1A
Nicotinate and nicotinamide metabolism	NT5C1B
Nicotinate and nicotinamide metabolism	NT5C
Nicotinate and nicotinamide metabolism	NT5M
Nicotinate and nicotinamide metabolism	NT5C3A
Nicotinate and nicotinamide metabolism	NT5C3B
Nicotinate and nicotinamide metabolism	NT5C1B-RDH14
Nicotinate and nicotinamide metabolism	NT5E
Nicotinate and nicotinamide metabolism	NMNAT3
Nicotinate and nicotinamide metabolism	NMNAT1
Nicotinate and nicotinamide metabolism	NMNAT2
Nicotinate and nicotinamide metabolism	ENPP1
Nicotinate and nicotinamide metabolism	ENPP3
Nicotinate and nicotinamide metabolism	NUDT12
Nicotinate and nicotinamide metabolism	NADSYN1
Nicotinate and nicotinamide metabolism	NAMPT
Nicotinate and nicotinamide metabolism	CD38
Nicotinate and nicotinamide metabolism	BST1
Nicotinate and nicotinamide metabolism	NADK
Nicotinate and nicotinamide metabolism	NADK2
Nicotinate and nicotinamide metabolism	NNT
Nicotinate and nicotinamide metabolism	NNMT
Nicotinate and nicotinamide metabolism	AOX1
Biotin metabolism	OXSM
Biotin metabolism	HLCS
Biotin metabolism	BTD
Lipoic acid metabolism	LIAS
Lipoic acid metabolism	LIPT2
Lipoic acid metabolism	LIPT1
Retinol metabolism	BCO1
Retinol metabolism	ADH1A
Retinol metabolism	ADH1B
Retinol metabolism	ADH1C
Retinol metabolism	ADH7
Retinol metabolism	ADH4
Retinol metabolism	ADH5
Retinol metabolism	ADH6
Retinol metabolism	DHRS3
Retinol metabolism	DHRS4
Retinol metabolism	DHRS4L1
Retinol metabolism	DHRS4L2
Retinol metabolism	DHRS9
Retinol metabolism	RDH8
Retinol metabolism	RDH10
Retinol metabolism	RDH11
Retinol metabolism	RDH12
Retinol metabolism	RDH16
Retinol metabolism	SDR16C5
Retinol metabolism	HSD17B6
Retinol metabolism	LRAT
Retinol metabolism	DGAT1
Retinol metabolism	AWAT2
Retinol metabolism	PNPLA4
Retinol metabolism	RPE65
Retinol metabolism	RDH5
Retinol metabolism	AOX1
Retinol metabolism	ALDH1A2
Retinol metabolism	ALDH1A1
Retinol metabolism	CYP26A1
Retinol metabolism	CYP26B1
Retinol metabolism	CYP26C1
Retinol metabolism	CYP1A1
Retinol metabolism	CYP1A2
Retinol metabolism	CYP2A6
Retinol metabolism	CYP2B6
Retinol metabolism	CYP2C8
Retinol metabolism	CYP2C9
Retinol metabolism	CYP2C18
Retinol metabolism	CYP2S1
Retinol metabolism	CYP3A4
Retinol metabolism	CYP3A5
Retinol metabolism	CYP3A7
Retinol metabolism	CYP3A7-CYP3A51P
Retinol metabolism	CYP4A11
Retinol metabolism	UGT2A1
Retinol metabolism	UGT2A3
Retinol metabolism	UGT2B17
Retinol metabolism	UGT2B11
Retinol metabolism	UGT2B28
Retinol metabolism	UGT1A6
Retinol metabolism	UGT1A4
Retinol metabolism	UGT1A1
Retinol metabolism	UGT1A3
Retinol metabolism	UGT2B10
Retinol metabolism	UGT1A9
Retinol metabolism	UGT2B7
Retinol metabolism	UGT1A10
Retinol metabolism	UGT1A8
Retinol metabolism	UGT1A5
Retinol metabolism	UGT2B15
Retinol metabolism	UGT1A7
Retinol metabolism	UGT2B4
Retinol metabolism	UGT2A2
Retinol metabolism	RETSAT
Retinol metabolism	CYP27C1
Porphyrin and chlorophyll metabolism	ALAS1
Porphyrin and chlorophyll metabolism	ALAS2
Porphyrin and chlorophyll metabolism	EARS2
Porphyrin and chlorophyll metabolism	EPRS
Porphyrin and chlorophyll metabolism	ALAD
Porphyrin and chlorophyll metabolism	HMBS
Porphyrin and chlorophyll metabolism	UROS
Porphyrin and chlorophyll metabolism	UROD
Porphyrin and chlorophyll metabolism	CPOX
Porphyrin and chlorophyll metabolism	PPOX
Porphyrin and chlorophyll metabolism	FECH
Porphyrin and chlorophyll metabolism	COX10
Porphyrin and chlorophyll metabolism	COX15
Porphyrin and chlorophyll metabolism	MMAB
Porphyrin and chlorophyll metabolism	HMOX1
Porphyrin and chlorophyll metabolism	HMOX2
Porphyrin and chlorophyll metabolism	BLVRA
Porphyrin and chlorophyll metabolism	BLVRB
Porphyrin and chlorophyll metabolism	UGT2A1
Porphyrin and chlorophyll metabolism	UGT2A3
Porphyrin and chlorophyll metabolism	UGT2B17
Porphyrin and chlorophyll metabolism	UGT2B11
Porphyrin and chlorophyll metabolism	UGT2B28
Porphyrin and chlorophyll metabolism	UGT1A6
Porphyrin and chlorophyll metabolism	UGT1A4
Porphyrin and chlorophyll metabolism	UGT1A1
Porphyrin and chlorophyll metabolism	UGT1A3
Porphyrin and chlorophyll metabolism	UGT2B10
Porphyrin and chlorophyll metabolism	UGT1A9
Porphyrin and chlorophyll metabolism	UGT2B7
Porphyrin and chlorophyll metabolism	UGT1A10
Porphyrin and chlorophyll metabolism	UGT1A8
Porphyrin and chlorophyll metabolism	UGT1A5
Porphyrin and chlorophyll metabolism	UGT2B15
Porphyrin and chlorophyll metabolism	UGT1A7
Porphyrin and chlorophyll metabolism	UGT2B4
Porphyrin and chlorophyll metabolism	UGT2A2
Porphyrin and chlorophyll metabolism	GUSB
Porphyrin and chlorophyll metabolism	HCCS
Porphyrin and chlorophyll metabolism	CP
Porphyrin and chlorophyll metabolism	HEPH
Porphyrin and chlorophyll metabolism	FXN
Caffeine metabolism	CYP1A2
Caffeine metabolism	NAT2
Caffeine metabolism	NAT1
Caffeine metabolism	CYP2A6
Caffeine metabolism	XDH
Metabolism of xenobiotics by cytochrome P450	CYP1A1
Metabolism of xenobiotics by cytochrome P450	CYP2C9
Metabolism of xenobiotics by cytochrome P450	CYP3A4
Metabolism of xenobiotics by cytochrome P450	CYP1B1
Metabolism of xenobiotics by cytochrome P450	GSTA5
Metabolism of xenobiotics by cytochrome P450	GSTA2
Metabolism of xenobiotics by cytochrome P450	GSTA4
Metabolism of xenobiotics by cytochrome P450	GSTO2
Metabolism of xenobiotics by cytochrome P450	GSTM4
Metabolism of xenobiotics by cytochrome P450	GSTT2
Metabolism of xenobiotics by cytochrome P450	GSTT1
Metabolism of xenobiotics by cytochrome P450	GSTM3
Metabolism of xenobiotics by cytochrome P450	MGST1
Metabolism of xenobiotics by cytochrome P450	MGST3
Metabolism of xenobiotics by cytochrome P450	GSTP1
Metabolism of xenobiotics by cytochrome P450	GSTM1
Metabolism of xenobiotics by cytochrome P450	GSTM5
Metabolism of xenobiotics by cytochrome P450	MGST2
Metabolism of xenobiotics by cytochrome P450	GSTA1
Metabolism of xenobiotics by cytochrome P450	GSTM2
Metabolism of xenobiotics by cytochrome P450	GSTA3
Metabolism of xenobiotics by cytochrome P450	GSTO1
Metabolism of xenobiotics by cytochrome P450	GSTT2B
Metabolism of xenobiotics by cytochrome P450	GSTK1
Metabolism of xenobiotics by cytochrome P450	HPGDS
Metabolism of xenobiotics by cytochrome P450	EPHX1
Metabolism of xenobiotics by cytochrome P450	CYP2B6
Metabolism of xenobiotics by cytochrome P450	SULT2A1
Metabolism of xenobiotics by cytochrome P450	CYP1A2
Metabolism of xenobiotics by cytochrome P450	CYP2A6
Metabolism of xenobiotics by cytochrome P450	CYP2E1
Metabolism of xenobiotics by cytochrome P450	CYP2F1
Metabolism of xenobiotics by cytochrome P450	CYP2S1
Metabolism of xenobiotics by cytochrome P450	AKR1C1
Metabolism of xenobiotics by cytochrome P450	DHDH
Metabolism of xenobiotics by cytochrome P450	CYP2A13
Metabolism of xenobiotics by cytochrome P450	cytochrome P450 2D6-like [KO:K17712] [EC:1.14.14.1]
Metabolism of xenobiotics by cytochrome P450	CYP2D7
Metabolism of xenobiotics by cytochrome P450	CYP2D6
Metabolism of xenobiotics by cytochrome P450	HSD11B1
Metabolism of xenobiotics by cytochrome P450	CBR1
Metabolism of xenobiotics by cytochrome P450	CBR3
Metabolism of xenobiotics by cytochrome P450	UGT2A1
Metabolism of xenobiotics by cytochrome P450	UGT2A3
Metabolism of xenobiotics by cytochrome P450	UGT2B17
Metabolism of xenobiotics by cytochrome P450	UGT2B11
Metabolism of xenobiotics by cytochrome P450	UGT2B28
Metabolism of xenobiotics by cytochrome P450	UGT1A6
Metabolism of xenobiotics by cytochrome P450	UGT1A4
Metabolism of xenobiotics by cytochrome P450	UGT1A1
Metabolism of xenobiotics by cytochrome P450	UGT1A3
Metabolism of xenobiotics by cytochrome P450	UGT2B10
Metabolism of xenobiotics by cytochrome P450	UGT1A9
Metabolism of xenobiotics by cytochrome P450	UGT2B7
Metabolism of xenobiotics by cytochrome P450	UGT1A10
Metabolism of xenobiotics by cytochrome P450	UGT1A8
Metabolism of xenobiotics by cytochrome P450	UGT1A5
Metabolism of xenobiotics by cytochrome P450	UGT2B15
Metabolism of xenobiotics by cytochrome P450	UGT1A7
Metabolism of xenobiotics by cytochrome P450	UGT2B4
Metabolism of xenobiotics by cytochrome P450	UGT2A2
Metabolism of xenobiotics by cytochrome P450	CYP3A5
Metabolism of xenobiotics by cytochrome P450	AKR7A2
Metabolism of xenobiotics by cytochrome P450	AKR7A3
Metabolism of xenobiotics by cytochrome P450	ALDH3B1
Metabolism of xenobiotics by cytochrome P450	ALDH3B2
Metabolism of xenobiotics by cytochrome P450	ALDH1A3
Metabolism of xenobiotics by cytochrome P450	ALDH3A1
Metabolism of xenobiotics by cytochrome P450	ADH1A
Metabolism of xenobiotics by cytochrome P450	ADH1B
Metabolism of xenobiotics by cytochrome P450	ADH1C
Metabolism of xenobiotics by cytochrome P450	ADH7
Metabolism of xenobiotics by cytochrome P450	ADH4
Metabolism of xenobiotics by cytochrome P450	ADH5
Metabolism of xenobiotics by cytochrome P450	ADH6
Drug metabolism - cytochrome P450	CYP2D6
Drug metabolism - cytochrome P450	cytochrome P450 2D6-like [KO:K17712] [EC:1.14.14.1]
Drug metabolism - cytochrome P450	CYP2D7
Drug metabolism - cytochrome P450	CYP2C9
Drug metabolism - cytochrome P450	CYP3A4
Drug metabolism - cytochrome P450	FMO1
Drug metabolism - cytochrome P450	FMO2
Drug metabolism - cytochrome P450	FMO5
Drug metabolism - cytochrome P450	FMO3
Drug metabolism - cytochrome P450	FMO4
Drug metabolism - cytochrome P450	CYP2C19
Drug metabolism - cytochrome P450	CYP2B6
Drug metabolism - cytochrome P450	CYP3A5
Drug metabolism - cytochrome P450	GSTA5
Drug metabolism - cytochrome P450	GSTA2
Drug metabolism - cytochrome P450	GSTA4
Drug metabolism - cytochrome P450	GSTO2
Drug metabolism - cytochrome P450	GSTM4
Drug metabolism - cytochrome P450	GSTT2
Drug metabolism - cytochrome P450	GSTT1
Drug metabolism - cytochrome P450	GSTM3
Drug metabolism - cytochrome P450	MGST1
Drug metabolism - cytochrome P450	MGST3
Drug metabolism - cytochrome P450	GSTP1
Drug metabolism - cytochrome P450	GSTM1
Drug metabolism - cytochrome P450	GSTM5
Drug metabolism - cytochrome P450	MGST2
Drug metabolism - cytochrome P450	GSTA1
Drug metabolism - cytochrome P450	GSTM2
Drug metabolism - cytochrome P450	GSTA3
Drug metabolism - cytochrome P450	GSTO1
Drug metabolism - cytochrome P450	GSTT2B
Drug metabolism - cytochrome P450	GSTK1
Drug metabolism - cytochrome P450	HPGDS
Drug metabolism - cytochrome P450	ADH1A
Drug metabolism - cytochrome P450	ADH1B
Drug metabolism - cytochrome P450	ADH1C
Drug metabolism - cytochrome P450	ADH7
Drug metabolism - cytochrome P450	ADH4
Drug metabolism - cytochrome P450	ADH5
Drug metabolism - cytochrome P450	ADH6
Drug metabolism - cytochrome P450	ALDH3B1
Drug metabolism - cytochrome P450	ALDH3B2
Drug metabolism - cytochrome P450	ALDH1A3
Drug metabolism - cytochrome P450	ALDH3A1
Drug metabolism - cytochrome P450	MAOB
Drug metabolism - cytochrome P450	MAOA
Drug metabolism - cytochrome P450	AOX1
Drug metabolism - cytochrome P450	UGT2A1
Drug metabolism - cytochrome P450	UGT2A3
Drug metabolism - cytochrome P450	UGT2B17
Drug metabolism - cytochrome P450	UGT2B11
Drug metabolism - cytochrome P450	UGT2B28
Drug metabolism - cytochrome P450	UGT1A6
Drug metabolism - cytochrome P450	UGT1A4
Drug metabolism - cytochrome P450	UGT1A1
Drug metabolism - cytochrome P450	UGT1A3
Drug metabolism - cytochrome P450	UGT2B10
Drug metabolism - cytochrome P450	UGT1A9
Drug metabolism - cytochrome P450	UGT2B7
Drug metabolism - cytochrome P450	UGT1A10
Drug metabolism - cytochrome P450	UGT1A8
Drug metabolism - cytochrome P450	UGT1A5
Drug metabolism - cytochrome P450	UGT2B15
Drug metabolism - cytochrome P450	UGT1A7
Drug metabolism - cytochrome P450	UGT2B4
Drug metabolism - cytochrome P450	UGT2A2
Drug metabolism - cytochrome P450	CYP1A2
Drug metabolism - cytochrome P450	CYP2E1
Drug metabolism - cytochrome P450	CYP2C8
Drug metabolism - cytochrome P450	CYP2A6
Drug metabolism - other enzymes	HPRT1
Drug metabolism - other enzymes	IMPDH1
Drug metabolism - other enzymes	IMPDH2
Drug metabolism - other enzymes	GMPS
Drug metabolism - other enzymes	TPMT
Drug metabolism - other enzymes	XDH
Drug metabolism - other enzymes	ITPA
Drug metabolism - other enzymes	CES1
Drug metabolism - other enzymes	CES2
Drug metabolism - other enzymes	UGT2A1
Drug metabolism - other enzymes	UGT2A3
Drug metabolism - other enzymes	UGT2B17
Drug metabolism - other enzymes	UGT2B11
Drug metabolism - other enzymes	UGT2B28
Drug metabolism - other enzymes	UGT1A6
Drug metabolism - other enzymes	UGT1A4
Drug metabolism - other enzymes	UGT1A1
Drug metabolism - other enzymes	UGT1A3
Drug metabolism - other enzymes	UGT2B10
Drug metabolism - other enzymes	UGT1A9
Drug metabolism - other enzymes	UGT2B7
Drug metabolism - other enzymes	UGT1A10
Drug metabolism - other enzymes	UGT1A8
Drug metabolism - other enzymes	UGT1A5
Drug metabolism - other enzymes	UGT2B15
Drug metabolism - other enzymes	UGT1A7
Drug metabolism - other enzymes	UGT2B4
Drug metabolism - other enzymes	UGT2A2
Drug metabolism - other enzymes	GUSB
Drug metabolism - other enzymes	CYP3A4
Drug metabolism - other enzymes	CDA
Drug metabolism - other enzymes	TYMP
Drug metabolism - other enzymes	DPYD
Drug metabolism - other enzymes	DPYS
Drug metabolism - other enzymes	UPB1
Drug metabolism - other enzymes	CYP2A6
Drug metabolism - other enzymes	UPP2
Drug metabolism - other enzymes	UPP1
Drug metabolism - other enzymes	UCK1
Drug metabolism - other enzymes	UCK2
Drug metabolism - other enzymes	UCKL1
Drug metabolism - other enzymes	TK2
Drug metabolism - other enzymes	TK1
Drug metabolism - other enzymes	UMPS
Drug metabolism - other enzymes	CMPK1
Drug metabolism - other enzymes	RRM1
Drug metabolism - other enzymes	RRM2B
Drug metabolism - other enzymes	RRM2
Drug metabolism - other enzymes	NME6
Drug metabolism - other enzymes	NME7
Drug metabolism - other enzymes	NME2
Drug metabolism - other enzymes	NME4
Drug metabolism - other enzymes	NME1
Drug metabolism - other enzymes	NME3
Drug metabolism - other enzymes	NME1-NME2
Drug metabolism - other enzymes	DUT
Drug metabolism - other enzymes	MPO
Drug metabolism - other enzymes	NAT2
Drug metabolism - other enzymes	NAT1
Drug metabolism - other enzymes	CYP2E1
Drug metabolism - other enzymes	GSTA5
Drug metabolism - other enzymes	GSTA2
Drug metabolism - other enzymes	GSTA4
Drug metabolism - other enzymes	GSTO2
Drug metabolism - other enzymes	GSTM4
Drug metabolism - other enzymes	GSTT2
Drug metabolism - other enzymes	GSTT1
Drug metabolism - other enzymes	GSTM3
Drug metabolism - other enzymes	MGST1
Drug metabolism - other enzymes	MGST3
Drug metabolism - other enzymes	GSTP1
Drug metabolism - other enzymes	GSTM1
Drug metabolism - other enzymes	GSTM5
Drug metabolism - other enzymes	MGST2
Drug metabolism - other enzymes	GSTA1
Drug metabolism - other enzymes	GSTM2
Drug metabolism - other enzymes	GSTA3
Drug metabolism - other enzymes	GSTO1
Drug metabolism - other enzymes	GSTT2B
B cells	BLK
B cells	CD19
B cells	CD22
B cells	CD79A
B cells	CD79B
B cells	CR2
B cells	FCRL5
B cells	MS4A1
B cells	PAX5
B cells	STAP1
B cells	TNFRSF13B
B cells	TNFRSF13C
B cells	TNFRSF17
Checkpoint molecules	BTLA
Checkpoint molecules	CD274
Checkpoint molecules	CTLA4
Checkpoint molecules	HAVCR2
Checkpoint molecules	LAG3
Checkpoint molecules	PDCD1
Checkpoint molecules	PDCD1LG2
Checkpoint molecules	TIGIT
Checkpoint molecules	VSIR
Co-stimulatory ligands	CD40LG
Co-stimulatory ligands	CD70
Co-stimulatory ligands	CD80
Co-stimulatory ligands	CD83
Co-stimulatory ligands	CD86
Co-stimulatory ligands	ICOSLG
Co-stimulatory ligands	TNFSF4
Co-stimulatory ligands	TNFSF9
Co-stimulatory receptors	CD27
Co-stimulatory receptors	CD28
Co-stimulatory receptors	CD40
Co-stimulatory receptors	ICOS
Co-stimulatory receptors	TNFRSF4
Co-stimulatory receptors	TNFRSF9
Effector cell traffic	CCL3
Effector cell traffic	CCL4
Effector cell traffic	CCL5
Effector cell traffic	CX3CL1
Effector cell traffic	CX3CR1
Effector cell traffic	CXCL10
Effector cell traffic	CXCL11
Effector cell traffic	CXCL9
Effector cell traffic	CXCR3
Effector cells	CD8A
Effector cells	CD8B
Effector cells	EOMES
Effector cells	FASLG
Effector cells	GNLY
Effector cells	GZMA
Effector cells	GZMB
Effector cells	GZMK
Effector cells	IFNG
Effector cells	PRF1
Effector cells	TBX21
Effector cells	ZAP70
Endothelium	CDH5
Endothelium	CLEC14A
Endothelium	ENG
Endothelium	FLT1
Endothelium	KDR
Endothelium	MMRN1
Endothelium	MMRN2
Endothelium	NOS3
Endothelium	VCAM1
Endothelium	VWF
Granulocyte traffic	CCL11
Granulocyte traffic	CCR3
Granulocyte traffic	CXCL1
Granulocyte traffic	CXCL2
Granulocyte traffic	CXCL5
Granulocyte traffic	CXCL8
Granulocyte traffic	CXCR1
Granulocyte traffic	CXCR2
Granulocyte traffic	KITLG
Immune Suppression by Myeloid Cells	ARG1
Immune Suppression by Myeloid Cells	CYBB
Immune Suppression by Myeloid Cells	IDO1
Immune Suppression by Myeloid Cells	IL10
Immune Suppression by Myeloid Cells	IL4I1
Immune Suppression by Myeloid Cells	IL6
Immune Suppression by Myeloid Cells	PTGS2
M1 signature	CMKLR1
M1 signature	IL12A
M1 signature	IL12B
M1 signature	IL1B
M1 signature	IL23A
M1 signature	IRF5
M1 signature	NOS2
M1 signature	SOCS3
M1 signature	TNF
Macrophage and DC traffic	CCL2
Macrophage and DC traffic	CCL7
Macrophage and DC traffic	CCL8
Macrophage and DC traffic	CCR2
Macrophage and DC traffic	CSF1
Macrophage and DC traffic	CSF1R
Macrophage and DC traffic	XCL1
Macrophage and DC traffic	XCR1
MHCI	B2M
MHCI	HLA-A
MHCI	HLA-B
MHCI	HLA-C
MHCI	NLRC5
MHCI	TAP1
MHCI	TAP2
MHCI	TAPBP
MHCII	CIITA
MHCII	HLA-DMA
MHCII	HLA-DMB
MHCII	HLA-DPA1
MHCII	HLA-DPB1
MHCII	HLA-DQA1
MHCII	HLA-DQB1
MHCII	HLA-DRA
MHCII	HLA-DRB1
Myeloid cells traffic	CCL15
Myeloid cells traffic	CCL26
Myeloid cells traffic	CSF1
Myeloid cells traffic	CSF1R
Myeloid cells traffic	CSF2
Myeloid cells traffic	CSF2RA
Myeloid cells traffic	CSF3
Myeloid cells traffic	CSF3R
Myeloid cells traffic	CXCL12
Myeloid cells traffic	CXCL5
Myeloid cells traffic	CXCL8
Myeloid cells traffic	CXCR2
Myeloid cells traffic	CXCR4
Myeloid cells traffic	IL6
Myeloid cells traffic	IL6R
Neutrophil signature	CD177
Neutrophil signature	CTSG
Neutrophil signature	CXCR1
Neutrophil signature	CXCR2
Neutrophil signature	ELANE
[truncated: 56 more rows]

## Sheet: Supplementary Table 2
Supplementary Table 2 .Performance of Different Fold Numbers in Cross-Validation Across Three Test Datasets
Fold Count	Average AUC on Independent Test Datasets	Standard Deviation
3-fold	0.8164	0.0264
4-fold	0.8276	0.026
5-fold	0.6802	0.1531
6-fold	0.5	0
7-fold	0.5	0
8-fold	0.5	0
9-fold	0.5	0
10-fold	0.5	0

## Sheet: Supplementary Table 3
Supplementary Table 3.Baseline Characteristics of Patients Included in the Study
Riaz_cohort															Lee_cohort								Abril-Rodriguez_cohort				Gide_cohort
PatientID	Sample	PopCateg	Cohort	Resp_NoResp	Response	Subtype	MutationalSubtype	MStage	OS(days)	PFS(days)	PFS_event	OS_event	IMME-ON scores		Pt_ID	irRC	Treatment	Overall.survival..months.	Vital.status	Resp_NoResp_ResPROG	IMME-ON scores		ID	Resp_NoResp	IMME-ON scores		Patient.no.	Best.RECIST.response	Sample	PREEDT	Treatment	Resp_NoResp	Age	Sex	PFS(Days)	OS(Days)	PFS_event	OS_event	IMME-ON scores
Pt85	Pt85_On	ProgOn	NIV3-PROG	No_Response	PD	CUTANEOUS	RAS	M1A	904	49	1	0	0.246895		Pt_9_PROG	CR	Pembrolizumab	46.8	Alive	No_Response	0.408744		PT0112_tx	No_Response	0.309442		47	PR	PD1_47_EDT	EDT	PD1	Response	24	F	1174	1174	0	0	0.784617
Pt10	Pt10_On	NaiveOn	NIV3-NAIVE	No_Response	SD	CUTANEOUS	NF1	M1A	256	119	1	1	0.24735		Pt_10_PROG	CR	Pembrolizumab	66.4	Alive	No_Response	0.345843		PT0158_tx2	No_Response	0.197956		1	PD	ipiPD1_1_EDT	EDT	ipiPD1	No_Response	42	F	15	689	1	0	1.01838
Pt37	Pt37_On	ProgOn	NIV3-PROG	No_Response	SD	CUTANEOUS	RAS	M1A	646	176	1	1	0.390662		Pt_21_PROG	PR	Pembrolizumab	50.8	Alive	No_Response	0.31917		PT0158_tx3	No_Response	0.267346		4	PD	ipiPD1_4_EDT	EDT	ipiPD1	No_Response	48	M	39	129	1	0	0.735866
Pt31	Pt31_On	NaiveOn	NIV3-NAIVE	No_Response	PD	Non-CUTANEOUS	ATripleWt	M1A	961	50	1	0	0.531868		Pt_22_RES	PR	Pembrolizumab	35.1	Dead	Response	0.353884		PT0158_tx4	No_Response	0.293643		17	PD	PD1_17_EDT	EDT	PD1	No_Response	48	F	96	258	1	1	1.32062
Pt89	Pt89_On	NaiveOn	NIV3-NAIVE	Response	SD	CUTANEOUS	ATripleWt	M1A	844	219	1	1	0.537622		Pt_23_RES	PR	Pembrolizumab	41.4	Alive	Response	0.555356		PT0204_tx	No_Response	0.346437		27	CR	ipiPD1_27_EDT	EDT	ipiPD1	Response	49	M	546	546	0	0	2.18938
Pt46	Pt46_On	ProgOn	NIV3-PROG	No_Response	PD	Non-CUTANEOUS	BRAF	M1A	227	51	1	1	0.857671		Pt_24_PROG	PR	Pembrolizumab	71.8	Alive	No_Response	0.270325		PT0247_tx	No_Response	0.463458		10	PD	PD1_10_EDT	EDT	PD1	No_Response	51	M	76	551	1	0	1.09497
Pt77	Pt77_On	NaiveOn	NIV3-NAIVE	No_Response	SD	CUTANEOUS	BRAF	M1A	471	163	1	1	1.05365		Pt_24_RES	PR	Pembrolizumab	71.8	Alive	Response	0.447033		PT0294_tx1	No_Response	0.448432		8	PD	PD1_8_EDT	EDT	PD1	No_Response	55	M	58	58	1	1	0.419082
Pt30	Pt30_On	NaiveOn	NIV3-NAIVE	Response	CR	Non-CUTANEOUS	ATripleWt	M1A	1053	603	1	0	1.13357		Pt_25_PROG	PR	Pembrolizumab	22.2	Dead	No_Response	0.245872		PT0294_tx2	No_Response	0.627293		9	PD	ipiPD1_9_EDT	EDT	ipiPD1	No_Response	56	M	81	156	1	1	0.820299
Pt18	Pt18_On	NaiveOn	NIV3-NAIVE	Response	PR	CUTANEOUS	BRAF	M1A	1073	519	1	0	1.32718		Pt_26_PROG	PR	Pembrolizumab	53.5	Alive	No_Response	0.327701		PT0300_tx2	No_Response	0.591976		19	SD	ipiPD1_19_EDT	EDT	ipiPD1	Response	56	M	301	635	1	0	1.80205
Pt101	Pt101_On	ProgOn	NIV3-PROG	Response	PR	CUTANEOUS	ATripleWt	M1A	834	612	1	0	1.38521		Pt_29_RES	SD	Nivolumab	29.5	Dead	Response	0.375359		PT0310_tx1	No_Response	0.235665		41	PR	PD1_41_EDT	EDT	PD1	Response	57	F	870	886	1	0	1.88092
Pt26	Pt26_On	ProgOn	NIV3-PROG	Response	SD	Non-CUTANEOUS	RAS	M1B	952	294	1	0	0.179935		Pt_30_PROG	SD	Nivolumab	11.2	Dead	No_Response	0.292225		PT0319_tx	No_Response	0.374253		29	SD	PD1_29_EDT	EDT	PD1	Response	66	F	335	825	1	1	0.57026
Pt103	Pt103_On	ProgOn	NIV3-PROG	No_Response	PD	CUTANEOUS	ATripleWt	M1B	484	50	1	0	0.271527		Pt_31_PROG1	SD	Pembrolizumab	27.1	Dead	No_Response	0.167739		PT0344_tx1	No_Response	0.286777		25	PR	PD1_25_EDT	EDT	PD1	Response	67	F	271	897	1	1	1.88127
Pt47	Pt47_On	ProgOn	NIV3-PROG	No_Response	PD	CUTANEOUS	BRAF	M1B	718	57	1	1	0.333617		Pt_31_PROG2	SD	Pembrolizumab	27.1	Dead	No_Response	0.254625		PT0344_tx2	No_Response	0.170371		13	PR	ipiPD1_13_EDT	EDT	ipiPD1	Response	68	F	108	357	1	1	3.01489
Pt2	Pt2_On	ProgOn	NIV3-PROG	No_Response	SD	Non-CUTANEOUS	NA	M1B	275	115	0	1	0.389168		Pt_31_PROG3	SD	Pembrolizumab	27.1	Dead	No_Response	0.33158		PT0353_tx	No_Response	0.333314		35	CR	ipiPD1_35_EDT	EDT	ipiPD1	Response	72	M	627	627	0	0	1.48108
Pt65	Pt65_On	ProgOn	NIV3-PROG	Response	SD	Non-CUTANEOUS	ATripleWt	M1B	692	280	0	0	0.539279		Pt_31_PROG4	SD	Pembrolizumab	27.1	Dead	No_Response	0.221163		PT0360_tx	No_Response	0.45751		48	PR	PD1_48_EDT	EDT	PD1	Response	72	M	1189	1189	0	0	3.51832
Pt108	Pt108_On	ProgOn	NIV3-PROG	Response	SD	Non-CUTANEOUS	ATripleWt	M1B	913	549	1	0	0.658497		Pt_44_PROG1	PD	Nivolumab	40.3	Alive	No_Response	0.381475		PT0364_tx	No_Response	0.293513		33	PR	ipiPD1_33_EDT	EDT	ipiPD1	Response	73	M	609	609	0	0	2.55662
Pt4	Pt4_On	NaiveOn	NIV3-NAIVE	No_Response	SD	CUTANEOUS	RAS	M1B	633	175	1	1	0.926902		Pt_44_PROG2	PD	Nivolumab	40.3	Alive	No_Response	0.328006		PT0375_tx	No_Response	0.309203		36	CR	ipiPD1_36_EDT	EDT	ipiPD1	Response	74	F	637	637	0	0	3.20764
Pt34	Pt34_On	ProgOn	NIV3-PROG	Response	PR	CUTANEOUS	BRAF	M1B	834	834	0	0	1.08906		Pt_45_RES	PD	Pembrolizumab	9.2	Dead	Response	0.547174		PT0089_tx	Response	0.717741
Pt9	Pt9_On	NaiveOn	NIV3-NAIVE	No_Response	PD	CUTANEOUS	BRAF	M1C	92	66	1	1	0.158794		Pt_46_PROG1	PD	Pembrolizumab	26	Alive	No_Response	0.504364		PT0270_tx1	Response	0.394454
Pt84	Pt84_On	NaiveOn	NIV3-NAIVE	No_Response	PD	Non-CUTANEOUS	ATripleWt	M1C	151	50	1	1	0.191829		Pt_46_PROG2	PD	Pembrolizumab	26	Alive	No_Response	0.243151		PT0270_tx2	Response	0.604337
Pt17	Pt17_On	ProgOn	NIV3-PROG	No_Response	PD	CUTANEOUS	ATripleWt	M1C	57	48	1	1	0.215104		Pt_47_PROG	PD	Pembrolizumab	5.5	Dead	No_Response	0.249078		PT0270_tx3	Response	0.504147
Pt93	Pt93_On	ProgOn	NIV3-PROG	No_Response	PD	CUTANEOUS	ATripleWt	M1C	849	51	1	0	0.233546		Pt_48_PROG1	PD	Pembrolizumab	23.4	Alive	No_Response	0.546131		PT0284_tx	Response	0.430691
Pt38	Pt38_On	ProgOn	NIV3-PROG	No_Response	SD	CUTANEOUS	ATripleWt	M1C	167	167	1	1	0.264821		Pt_48_PROG2	PD	Pembrolizumab	23.4	Alive	No_Response	0.188341		PT0294_tx3	Response	0.500362
Pt5	Pt5_On	NaiveOn	NIV3-NAIVE	No_Response	PD	CUTANEOUS	ATripleWt	M1C	222	56	1	1	0.272321		Pt_49_PROG	PD	Pembrolizumab	44.5	Alive	No_Response	0.524801		PT0310_tx2	Response	0.46401
Pt106	Pt106_On	ProgOn	NIV3-PROG	No_Response	PD	Non-CUTANEOUS	BRAF	M1C	91	56	1	1	0.344111		Pt_50_PROG	PD	Nivolumab	18.4	Dead	No_Response	0.421598		PT0310_tx3	Response	0.320542
Pt1	Pt1_On	ProgOn	NIV3-PROG	No_Response	PD	CUTANEOUS	NA	M1C	160	54	1	1	0.365398		Pt_51_PROG	PD	Pembrolizumab	50.5	Alive	No_Response	0.478774		PT0325_tx	Response	0.568567
Pt32	Pt32_On	ProgOn	NIV3-PROG	No_Response	PD	CUTANEOUS	BRAF	M1C	114	57	1	0	0.400475		Pt_52_PROG1	PD	Pembrolizumab	32	Alive	No_Response	0.4827		PT0343_tx	Response	0.52421
Pt27	Pt27_On	NaiveOn	NIV3-NAIVE	No_Response	PD	CUTANEOUS	BRAF	M1C	475	50	1	1	0.427034		Pt_52_PROG2	PD	Pembrolizumab	32	Alive	No_Response	0.380354		PT0345_tx	Response	0.678776
Pt58	Pt58_On	ProgOn	NIV3-PROG	No_Response	SD	CUTANEOUS	NF1	M1C	499	113	1	1	0.438486		Pt_53_RES	PD	Nivolumab	28.2	Alive	Response	0.478576		PT0349_tx	Response	0.574234
Pt98	Pt98_On	ProgOn	NIV3-PROG	Response	SD	Non-CUTANEOUS	ATripleWt	M1C	747	408	1	1	0.534454		Pt_53_PROG1	PD	Nivolumab	28.2	Alive	No_Response	0.445441		PT0350_tx	Response	0.347418
Pt62	Pt62_On	NaiveOn	NIV3-NAIVE	No_Response	PD	Non-CUTANEOUS	NA	M1C	472	56	1	1	0.59967		Pt_53_PROG2	PD	Nivolumab	28.2	Alive	No_Response	0.376262
Pt78	Pt78_On	ProgOn	NIV3-PROG	No_Response	PD	CUTANEOUS	NA	M1C	78	50	1	1	0.635401		Pt_54_PROG1	PD	Nivolumab	34.2	Alive	No_Response	0.346975
Pt52	Pt52_On	ProgOn	NIV3-PROG	No_Response	PD	CUTANEOUS	ATripleWt	M1C	476	57	1	1	0.87982		Pt_54_PROG2	PD	Nivolumab	34.2	Alive	No_Response	0.275458
Pt36	Pt36_On	ProgOn	NIV3-PROG	Response	SD	CUTANEOUS	ATripleWt	M1C	1081	737	0	0	1.30202		Pt_54_PROG3	PD	Nivolumab	34.2	Alive	No_Response	0.456289
Pt67	Pt67_On	ProgOn	NIV3-PROG	Response	SD	Non-CUTANEOUS	ATripleWt	M1C	1032	281	1	0	1.6272		Pt_55_PROG	PD	Pembrolizumab	13.4	Dead	No_Response	0.360387
Pt94	Pt94_On	NaiveOn	NIV3-NAIVE	Response	CR	CUTANEOUS	BRAF	M1C	981	729	0	0	2.16556
Pt82	Pt82_On	ProgOn	NIV3-PROG	Response	SD	Non-CUTANEOUS	ATripleWt	M1C	429	220	1	1	2.40629
Pt48	Pt48_On	ProgOn	NIV3-PROG	Response	CR	CUTANEOUS	ATripleWt	M1C	1046	1046	0	0	2.91403
Pt79	Pt79_On	ProgOn	NIV3-PROG	No_Response	SD	Non-CUTANEOUS	NF1	NA	218	171	1	1	0.299196
Pt8	Pt8_On	NaiveOn	NIV3-NAIVE	No_Response	PD	Non-CUTANEOUS	ATripleWt	NA	259	52	1	1	0.387995
Pt13	Pt13_On	NaiveOn	NIV3-NAIVE	No_Response	PD	CUTANEOUS	BRAF	NA	280	62	1	1	0.59853
Pt11	Pt11_On	NaiveOn	NIV3-NAIVE	No_Response	PD	CUTANEOUS	BRAF	NA	837	59	1	1	0.645246
Pt44	Pt44_On	NaiveOn	NIV3-NAIVE	Response	PR	Non-CUTANEOUS	BRAF	NA	1093	560	1	0	0.744307
Pt28	Pt28_On	NaiveOn	NIV3-NAIVE	No_Response	PD	CUTANEOUS	ATripleWt	NA	740	61	1	1	0.754023
Pt92	Pt92_On	ProgOn	NIV3-PROG	Response	SD	CUTANEOUS	RAS	NA	333	190	1	1	1.0272
Pt49	Pt49_On	ProgOn	NIV3-PROG	Response	PR	CUTANEOUS	RAS	NA	827	827	0	0	1.15628
Pt3	Pt3_On	NaiveOn	NIV3-NAIVE	Response	PR	CUTANEOUS	RAS	NA	1144	583	1	0	1.37412
Pt87	Pt87_On	NaiveOn	NIV3-NAIVE	No_Response	SD	CUTANEOUS	RAS	NA	974	108	1	0	1.51319

## Sheet: Supplementary Table 4
Supplementary Table 4.Chi-Square Test Results for Association Between IMME-ON Signature and Clinical Variables
Comparisons of the IMME-ON score levels among Riaz et al cohort					Comparisons of the IMME-ON score levels among Gide et al cohort
	Riaz et al (N = 38 )					Gide et al (N = 17 )
	IMME-ON score level					IMME-ON score level
	Low	High	P value			Low	High	P value
Stage					Age
M1A	5	5	0.457		<60	7	2	0.092
M1B	6	2			>=60	3	5
M1C	14	6
Tumor Subtype					Sex
CUTANEOUS	19	13	0.286		Female	4	5	0.819
Non-CUTANEOUS	12	4			Male	4	4
Mutational Subtype
RAS	3	5	0.27
NF1	3	0
ATripleWt	13	7
BRAF	8	5
